# Supplementary material for: Comprehensive analysis of NAC transcription factors and their expression during fruit spine development in cucumber (Cucumis sativus L.)
Source: Hortic Res. 2018 Jun 1;5:31. doi: 10.1038/s41438-018-0036-z (PMC5981648; doi:10.1038/s41438-018-0036-z)
Supplement: Supplementary file 6 — Supplementary Table S1 [file 41438_2018_36_MOESM6_ESM.xlsx]

## Sheet: Sheet1
Supplementary Table S1. Primers used in this study
Gene ID	Forward (5'-3')	Reversed (5'-3')
CsvNAC001	GGGTTTTACCTGGAAAGGCTT	CGAGGAGATGATTTTATCCGTAC
CsvNAC002	ATGAGGAAAGATGGGGGAGTCC	TTACCAGTTTTGTGCCATCTCG
CsvNAC003	AGGCTCCATGAGATTGGATG	ATTTGTTGTCCTTGTCCATTCC
CsvNAC004	TTCCATCAAACACCAACCTGAA	GTGACCGTGGAGATTCGGGTTGTT
CsvNAC005	CTCAGAAGGAATGGGTAATATGT	AGAAGCAGGTCACGTGCAAAGC
CsvNAC006	CCTTGTGTAGAGTATTCAAG	CTATCACCTGATATTCTGATG
CsvNAC007	ATGGGGGAAAGGGAATGGTAC	CCACGATAGAAAACAAGAGTT
CsvNAC008	TTATCTGGATCGGGAGCATG	ACTCCGAACCGAGCATTT
CsvNAC009	GGGAAAGACAAGGAAATCT	CTACCCATTCTTCCTTGGAGG
CsvNAC010	AAAAGTATCCTCCGAACCAATCA	AGCCGTACTGAGTGGCGGAAG
CsvNAC011	ATCCCCAGAAATTGCCAGGAGT	CTGTTTTGTGCCATCGAGTC
CsvNAC012	TGGGACCTCCCCAAGTTG	ACATAGACAGGAGAGCCGGTG
CsvNAC013	TGATCAGAAGGATTGTGGCTC	TCTGATCTCTGGAAAATCAGTGG
CsvNAC014	TTTTGCCAACTCCTTATCCC	CTGAGTTGGAGTCACTTTCAGGC
CsvNAC015	TCAAGTGGTATCATTTCACCT	CAACATATCCACCATTGAT
CsvNAC016	TCCTATTCCTCAGTTACGACACG	TATAAGCTTTTAATGGCCGCC
CsvNAC017	TCCTCGTTTCAGAGTTGTGTG	CCCATCCTTGTCTTTCTGTAGC
CsvNAC018	CGAATTGCCTGGTCAATCTAA	GTATTATTCGATCCTTTCCTGTGG
CsvNAC019	AAGGCTTCTTTTGTTCTGCATCG	CTTGTTGATTACCATTATGA
CsvNAC020	AAGCCTACCACTAAGAACGAAT	CGGCAAAGCAGGGGAATT
CsvNAC021	ATAATTCTGAGGATGGGTGGGT	GAGTTCGCGCTTGATGTACC
CsvNAC022	AAGGATGGCATGCAGGATAA	GCGGGAAGGGTTTAGGATTAG
CsvNAC023	GGCTAGACGATTGGGTACTTTGT	TGCTCTGTCATTCAGAATTT
CsvNAC024	CTACCACAATTCCTAAGT	AATTGATCACCCACATCGTT
CsvNAC025	AATTCAAGGTTTGGTGCAC	AAATTCCAAAATCAGACTCT
CsvNAC026	GACATCAATATTTGTAACTCGATC	AGTGAACCTCAGAATCCATGG
CsvNAC027	CCATCTCTCTACCATCATTG	ATGAAGTGTGGGTTGTTGAT
CsvNAC028	GGCACCAAAACTGATTGGAT	GATTCTGCATAAGGTCCAAACTT
CsvNAC029	CCCTTGCCAAAGGAGATGG	CATTTGAGACCATTTCATTTTG
CsvNAC030	TCTCTGGATCTTCAAAGGATGAG	TATTGAACCGGGAATGAACC
CsvNAC031	ACCTCCCAAGTAAAGCAGTA	TATCAGTTCCTGTTGCTTTCCA
CsvNAC032	CTCCCTGAATTGGCCGT	GACGAGTGCCTTCTTGATACCA
CsvNAC033	AGTTGGGTCATGCAAGAGTATC	ATACAACCCATATTCCAAACTCT
CsvNAC034	GAAGGCTAAGATGGGAGA	CCCTTGTAAATCTCGCGATC
CsvNAC035	CAGGAAGAAGGATGGGTTGTTT	GATTCTCCAACCACCCAAAT
CsvNAC036	AAGAGACCGAAAATATCCA	TGCATGATCCAATTGGTT
CsvNAC037	AGCTTCCAGCTAAGGCTAGC	CCTTCCGACGAAGCTATGAC
CsvNAC038	GGAAGAAGGATGGGTGGTGTG	GCAAAGGTGAGAGATTTGA
CsvNAC039	GAAATGGGGGATTGGGCTGT	CTCCACCCTCAAATCCAATAC
CsvNAC040	AGGATGGGTAGTTTGCAGGG	CAGGCATAAACGACATCGG
CsvNAC041	CATCACAATCCCGAGGTGCA	CACCTAGCTTCGTATGCGCGTAG
CsvNAC042	AGGACAATCTAAATCAAATT	CGAAGACAGACATTAAAAG
CsvNAC043	TGAACGGAGATGAGAATGC	ATATATCACTTCATGGCCAGTG
CsvNAC044	TGGACATAGCATTAGAATG	TGGACGCATTGCTCGAACCAC
CsvNAC045	TCGATCCTTGGGAGCTTC	TTACTTCCATCCGAGGCCAA
CsvNAC046	CATACTTGTGAGCCATGGCA	CCAGTTGCTTTCCAGTATCCA
CsvNAC047	TTGCACCTATTCAGGAAGAAG	GGGACGACCTAGCAAATT
CsvNAC048	GACCTCGGTCTCGTCTGAAG	CTACAATGTTGTTGGACTTCGG
CsvNAC049	ACCTTCCTGAACTGGCCTTAC	CGGTTTAGGATGCCCAATAG
CsvNAC050	GGTGCCGCGACGGGAGAG	CCAATCTATTCACAAGAAGGGG
CsvNAC051	GGATCTTCCAAAGTTAGCATGG	AATAGGACGATCAGTTCCAGTAGC
CsvNAC052	GGGATATTCCAAGAGAGGCAT	ATGAAAAACAGGCCTGTCC
CsvNAC053	GATGGATTATGCATGAATTTCG	GCTCGGATGATGACGGATGG
CsvNAC054	CTACCTACCTTGAATCCAAACTGGGT	TCTCTGTAACTCCACTTGA
CsvNAC055	GAAAAGCTTCCTGGAGTTACAAGA	TCCGTTTGGATTTTTCTTCG
CsvNAC056	AGCTGATCATTTTAGCT	CTCGGTATGCATCGTGGTCGAGA
CsvNAC057	GATGATATTGCTCAGTATTTTGATGG	TGTAGCTCAAAGGTATCACCAGC
CsvNAC058	GGATCTTCCAAAGTTAGCATGG	AATAGGACGATCAGTTCCAGTAGC
CsvNAC059	GACCTCGGTCTCGTCTGAAG	CTACAATGTTGTTGGACTTCGG
CsvNAC060	GAACGATATCAAAAGGCGGA	GACGACATTAACTGAGCC
CsvNAC061	CCCTGAGAAAGCATTGAT	GGTTTTTGAGCTCATTATTTC
CsvNAC062	TTGGGATATTCCAAGAGAGGC	CTTATGAAAAACAGGCCTGTCC
CsvNAC063	ACACAGATTGAAATGGGGGATT	CTCCACCCTCAAATCCAATA
CsvNAC064	TACTACTTCATCTTCTCAGAAGGA	GTCACGTGCAAAGCAGGATCTGA
CsvNAC065	CCGGTAGTACCAAGTTGGATG	GAAGAACACGTGGACGATGA
CsvNAC066	GAGTGCTTTCGTTCTCTGTCG	GGCTCTGAATGGGAATCTCC
CsvNAC067	GAAGCTTCCAGGAGTGAGCAA	CAATGAATACGGGTCGAGTTTT
CsvNAC068	GGAAGGAAGGAAGGAAGGAA	AGAAAACGAGAGAAAGGTG
CsvNAC069	ATAAGGATGTCGTGGATTT	TCCATTGTTATAAGGTCTAT
CsvNAC070	GGATGACCAATAAGGTA	TTGAAGAATGTGGATGACGC
CsvNAC071	TGATCAGAAGGATTGTGGCTC	TCTGATCTCTGGAAAATCAGTGG
CsvNAC072	AAATCTCCCTGGTGTCAGTAAAGA	CAGCGAAAATGTTGGAGGCT
CsvNAC073	TCCTCCCAATGACTCATGG	TCATCAGATGTGTTGGTTTCAGA
CsvNAC074	AACAGTGATGTTGTTCAAGAGTGG	CTCATCAATGAAGGGATGTGG
CsvNAC075	ATGACTTCAGCGAGAATGTTGA	CACATATGCCTACTGCAGGC
CsvNAC076	CATCCAAGAGAAATGTAAGATT	GACCTGTTGCCTTCCAGAAC
CsvNAC077	CTCTTCCAGTAATGGACATAGTGC	CTTCTTCACTCATTAATGCAGGTG
CsvNAC078	GCCCTTCAAATTATATGCAGATT	ATACACTCGGGCTTCATTAA
CsvNAC079	CTAATGGGAGTAATAATTTAG	CCAAAATCCTGATCCTGTTACC
CsvNAC080	TCTACCATCATTGTTACTCAACGCA	AATGAAGTGTGGGTTGTTGAT
CsvNAC081	CTGATGAAGAACTCATTGC	ATCCTGTTGGGTATTTCCTC
CsvNAC082	TGACCCTACACACTACCCTA	TTTGAAGGCAGAAACTGTAAT
CsvNAC083	AATTCAAGGTTTGGTGCAC	AAATTCCAAAATCAGACTCT
CsvNAC084	CTCCATGAAGCTGAAATTTGG	AAGTTCATGTTCTCTACTGCTC
CsvNAC085	CAGGAAAAGGGTAATGGTGGA	GTTTGTGTAGGTGATTGGGT
CsvNAC086	GGCCAAAAAGAGATTATAGCAAA	CGATTGGGTAAGCTTATTTCA
CsvNAC087	CATACTTGTGAGCCATGGCA	CCAGTTGCTTTCCAGTATCCA
CsvNAC088	TCAAAACAGGATTGGCAGG	CTAACAATTTTTCGATCCGACC
CsvNAC089	CAACTGAAGTCGTTTGTGATT	TGATTGAAACAATGAATGTCC
CsvNAC090	CATCAAACACCAACCTGAATCA	GTGGAGATTCGGGTTGTTAGG
CsvNAC091	ACTGCCAAGAATGAGTGGGTGA	AATGGTAAGGAATCTGTTAA
