# Supplementary material for: Comprehensive analysis of NAC transcription factors and their expression during fruit spine development in cucumber (Cucumis sativus L.)
Source: Hortic Res. 2018 Jun 1;5:31. doi: 10.1038/s41438-018-0036-z (PMC5981648; doi:10.1038/s41438-018-0036-z)
Supplement: Supplementary file 7 — Supplementary Table S2 [file 41438_2018_36_MOESM7_ESM.xlsx]

## Sheet: Supplemental Table S1
Supplementary Table S2. Information for 91 CsvNAC genes (Chromosome location, Isoelectric Point, Molecular Weight, CDS length, Cell location)
Nov_id	Product	Chr_end	Chr_id	Exon_num	Gene_id	Chr_start	Chr	Transcript_id	Exon_len	Protein_len	CDS_len	Protein_id	Gene_name	PI	Gene name	MW	Cell location
CsvNAC001	NAC domain-containing protein 72-like	5111083	NC_026657.1	3	101202813	5109645	Chr3	XM_004133652.2	1247	296	891	XP_004133700.1	LOC101202813	6.96	Csa3M101810.1	33201.3	Extracellular
CsvNAC002	NAC domain-containing protein 8-like	27391581	NC_026660.1	2	101222614	27389855	Chr6	XM_004134896.2	982	230	693	XP_004134944.2	LOC101202814	9.12	Csa6M518170.1	26225.9	Nuclear
CsvNAC003	NAC transcription factor 29-like	22788853	NC_026659.1	3	101217253	22787490	Chr5	XM_004135120.2	1165	290	873	XP_004135168.1	LOC101202815	8.25	Csa5M606310.1	33174.2	Nuclear
CsvNAC004	uncharacterized LOC101216381%2C transcript variant X2	21818210	NC_026655.1	6	101216381	21813182	Chr1	XM_004135762.2	1719	494	1485	XP_004135810.2	LOC101202816	6.64	Csa1M575100.1	55138.2	Nuclear
CsvNAC005	NAC domain-containing protein 100%2C transcript variant X1	32634458	NC_026657.1	3	101214698	32632552	Chr3	XM_004136650.2	1207	286	861	XP_004136698.1	LOC101202817	7.26	Csa3M824990.1	32671.5	Nuclear
CsvNAC006	NAC domain-containing protein 86	3434772	NC_026655.1	3	101214224	3429483	Chr1	XM_004137348.2	1276	248	747	XP_004137396.1	LOC101202818	4.88	Csa1M032410.1	28347.5	Nuclear
CsvNAC007	NAC domain-containing protein 100-like	3624578	NC_026655.1	3	101220421	3622842	Chr1	XM_004137540.2	1551	332	999	XP_004137588.1	LOC101202819	9.02	Csa1M038340.1	37995	Nuclear
CsvNAC008	protein CUP-SHAPED COTYLEDON 3-like	149499	NC_026655.1	2	101209515	148494	Chr1	XM_004137982.2	893	242	729	XP_004138030.1	LOC101202820	6.13	Csa1M000770.1	27280.3	Nuclear
CsvNAC009	protein CUP-SHAPED COTYLEDON 1	2364630	NC_026655.1	3	101219708	2362747	Chr1	XM_004138195.2	1287	346	1041	XP_004138243.1	LOC101202821	7.16	Csa1M023580.1	39613.9	Nuclear
CsvNAC010	transcription factor JUNGBRUNNEN 1	18957541	NC_026656.1	4	101210422	18953846	Chr2	XM_004138735.2	1455	382	1149	XP_004138783.1	LOC101202822	9	Csa2M376790.1	43039.3	Nuclear
CsvNAC011	NAC domain-containing protein 8-like	21244991	NC_026656.1	3	101211889	21242397	Chr2	XM_004138741.2	1098	297	894	XP_004138789.2	LOC101202823	9.28	Csa2M408970.1	33395.4	Nuclear
CsvNAC012	NAC domain-containing protein 90-like	10317987	NC_026655.1	3	101207407	10316552	Chr1	XM_004139444.2	904	238	717	XP_004139492.1	LOC101202824	5.94	Csa1M165230.1	27657.2	Nuclear
CsvNAC013	protein NTM1-like 8%2C transcript variant X1	10465869	NC_026655.1	4	101211408	10463022	Chr1	XM_004139541.2	1521	366	1101	XP_004139589.1	LOC101202825	8.03	Csa1M168870.1	41588.8	Nuclear
CsvNAC014	NAC domain-containing protein 100	7366934	NC_026661.1	5	101221991	7362957	Chr7	XM_004139733.2	1857	557	1674	XP_004139781.1	LOC101202826	4.82	Csa7M207020.1	62909.9	Nuclear
CsvNAC015	transcription factor JUNGBRUNNEN 1-like	8524889	NC_026661.1	3	101211980	8522995	Chr7	XM_004139842.2	1657	355	1068	XP_004139890.2	LOC101202827	7.57	Csa7M237830.1	40472.1	Nuclear
CsvNAC016	NAC domain-containing protein 90	19931594	NC_026660.1	3	101223177	19930645	Chr6	XM_004140213.2	773	197	594	XP_004140261.1	LOC101202828	9.24	Csa6M425720.1	23117.1	Nuclear
CsvNAC017	NAC domain-containing protein 18	6308421	NC_026660.1	3	101220356	6306736	Chr6	XM_004140500.2	1332	257	774	XP_004140548.1	LOC101202829	9.24	Csa6M092010.1	29447.3	Nuclear
CsvNAC018	uncharacterized LOC101217428	4044468	NC_026660.1	5	101217428	4040995	Chr6	XM_004140892.2	2122	571	1716	XP_004140940.1	LOC101202830	4.74	Csa6M052680.1	64328.6	Nuclear
CsvNAC019	protein CUP-SHAPED COTYLEDON 3-like	21285706	NC_026658.1	4	101204608	21283750	Chr4	XM_004141336.2	1408	301	906	XP_004141384.2	LOC101202831	6.66	Csa4M639950.1	33504.7	Plasmamembrane
CsvNAC020	NAC domain-containing protein 100-like	26423159	NC_026659.1	5	101211988	26414526	Chr5	XM_004141527.2	844	266	801	XP_004141575.2	LOC101202832	9.36	Csa5M637160.1	30138.3	Nuclear
CsvNAC021	protein BEARSKIN2-like	27259417	NC_026659.1	3	101221300	27256040	Chr5	XM_004141562.2	1306	364	1095	XP_004141610.1	LOC101202833	8.28	Csa5M646750.1	40966.6	Nuclear
CsvNAC022	NAC transcription factor ONAC010	24522627	NC_026659.1	4	101210923	24517288	Chr5	XM_004142394.2	1947	450	1353	XP_004142442.1	LOC101202834	6.1	Csa5M622480.1	49857.9	Nuclear
CsvNAC023	NAC domain-containing protein 2-like	14625777	NC_026658.1	3	101220287	14624246	Chr4	XM_004142584.2	1174	295	888	XP_004142632.1	LOC101202835	6.12	Csa4M361820.1	33684.9	Nuclear
CsvNAC024	NAC domain-containing protein 90-like	21657488	NC_026660.1	3	101210278	21655449	Chr6	XM_004143339.2	844	265	798	XP_004143387.1	LOC101202836	5.91	Csa6M452770.1	30608.2	Nuclear
CsvNAC025	NAC domain-containing protein 90-like	21664656	NC_026660.1	3	101210525	21662187	Chr6	XM_004143340.1	870	289	870	XP_004143388.1	LOC101202837	6.11	Csa6M453770.1	33391.4	Nuclear
CsvNAC026	NAC domain-containing protein 12	4219386	NC_026659.1	3	101206531	4217618	Chr5	XM_004143893.2	1569	402	1209	XP_004143941.1	LOC101202838	6.15	Csa5M148470.1	46389.4	Nuclear
CsvNAC027	protein CUP-SHAPED COTYLEDON 3%2C transcript variant X2	15868931	NC_026660.1	3	101209131	15866960	Chr6	XM_004144245.2	1310	337	1014	XP_004144293.1	LOC101202839	6.63	Csa6M355380.1	37946.8	Nuclear
CsvNAC028	transcription factor JUNGBRUNNEN 1	19423355	NC_026658.1	3	101206535	19419680	Chr4	XM_004144630.2	1061	318	957	XP_004144678.1	LOC101202840	8.45	Csa4M608170.1	36664.4	Nuclear
CsvNAC029	protein FEZ-like	1190380	NC_026661.1	3	101206181	1188753	Chr7	XM_004144831.2	1250	283	852	XP_004144879.1	LOC101202841	6.03	Csa7M020910.1	32565.2	Nuclear
CsvNAC030	protein CUP-SHAPED COTYLEDON 2-like	20541781	NC_026658.1	3	101205357	20539250	Chr4	XM_004146051.2	1345	359	1080	XP_004146099.1	LOC101202842	7.57	Csa4M629480.1	39534.2	Nuclear
CsvNAC031	NAC transcription factor 25-like	7394652	NC_026655.1	3	101218318	7392694	Chr1	XM_004146590.2	1087	359	1080	XP_004146638.2	LOC101202843	8.23	Csa1M073060.1	39658.5	Nuclear
CsvNAC032	NAC domain-containing protein 2	15324673	NC_026656.1	3	101209392	15322917	Chr2	XM_004147281.2	1576	299	900	XP_004147329.1	LOC101202844	5.67	Csa2M338830.1	34271.6	Nuclear
CsvNAC033	NAC transcription factor 29-like	15046325	NC_026656.1	3	101214025	15043797	Chr2	XM_004147300.2	784	225	678	XP_004147348.1	LOC101202845	4.58	Csa2M334550.1	26164.8	Nuclear
CsvNAC034	NAC domain-containing protein 100-like	9589814	NC_026658.1	3	101206465	9588112	Chr4	XM_004147505.2	1197	330	993	XP_004147553.1	LOC101202846	6.4	Csa4M193250.1	37307.2	Nuclear
CsvNAC035	NAC domain-containing protein 7	5853323	NC_026659.1	4	101221404	5848602	Chr5	XM_004147566.2	1481	329	990	XP_004147614.1	LOC101202847	6.39	Csa5M160180.1	37861.7	Nuclear
CsvNAC036	NAC domain-containing protein 72-like%2C transcript variant X2	35370713	NC_026657.1	3	101209056	35369300	Chr3	XM_004147758.2	1187	319	960	XP_004147806.1	LOC101202848	8.72	Csa3M852470.1	35659.3	Nuclear
CsvNAC037	NAC domain-containing protein 18-like	35347885	NC_026657.1	3	101209303	35345805	Chr3	XM_004147759.2	1545	318	957	XP_004147807.1	LOC101202849	9	Csa3M852460.1	35690.3	Nuclear
CsvNAC038	NAC domain-containing protein 7-like	2468113	NC_026657.1	4	101210210	2464369	Chr3	XM_004147927.2	1349	293	882	XP_004147975.1	LOC101202850	5.83	Csa3M034810.1	43602.5	Nuclear
CsvNAC039	NAC domain-containing protein 68-like%2C transcript variant X2	21994524	NC_026657.1	3	101216980	21993116	Chr3	XM_004147954.2	1159	243	732	XP_004148002.1	LOC101202851	9.26	Csa3M560210.1	27323.2	Nuclear
CsvNAC040	NAC domain-containing protein 7-like	11886195	NC_026657.1	5	101218634	11882493	Chr3	XM_004148117.2	1207	341	1026	XP_004148165.1	LOC101202852	5.86	Csa3M175710.1	39868.5	Nuclear
CsvNAC041	NAC domain-containing protein 76-like	9077299	NC_026661.1	3	101216749	9075501	Chr7	XM_004148259.2	1082	326	981	XP_004148307.1	LOC101202853	7.22	Csa7M252700.1	37514.1	Extracellular
CsvNAC042	NAC domain-containing protein 45-like	39141939	NC_026657.1	4	101221873	39139617	Chr3	XM_004148443.2	1866	346	1041	XP_004148491.1	LOC101202854	5.74	Csa3M903490.1	39884.9	Nuclear
CsvNAC043	NAC domain-containing protein 19	22204241	NC_026660.1	6	101203420	22198986	Chr6	XM_004148607.2	2346	463	1392	XP_004148655.1	LOC101202855	4.73	Csa6M483360.1	51559.3	Nuclear
CsvNAC044	NAC domain-containing protein 86	13092592	NC_026659.1	7	101209310	13087623	Chr5	XM_004148867.2	2400	654	1965	XP_004148915.1	LOC101202856	5	Csa5M324000.1	73725.9	Nuclear
CsvNAC045	NAC transcription factor 25	5062527	NC_026657.1	3	101204885	5060900	Chr3	XM_004149239.2	1363	353	1062	XP_004149287.1	LOC101202857	8.32	Csa3M100800.1	39400.8	Nuclear
CsvNAC046	protein CUP-SHAPED COTYLEDON 3-like	13134398	NC_026661.1	3	101214996	13128904	Chr7	XM_004149278.2	855	254	765	XP_004149326.1	LOC101202858	5.67	Csa7M353101.1	29240.9	Nuclear
CsvNAC047	NAC domain-containing protein 7	9686294	NC_026661.1	4	101220623	9682323	Chr7	XM_004149375.2	1352	308	927	XP_004149423.1	LOC101202859	6.36	Csa7M273640.1	35729.8	Nuclear
CsvNAC048	protein NTM1-like 8%2C transcript variant X2	3594768	NC_026657.1	5	101221408	3592021	Chr3	XM_004149533.2	1614	469	1410	XP_004149581.2	LOC101202860	6	Csa3M062590.1	54254.7	Nuclear
CsvNAC049	NAC domain-containing protein 2-like	17264600	NC_026660.1	3	101217461	17263268	Chr6	XM_004149754.2	1146	296	891	XP_004149802.1	LOC101202861	5.95	Csa6M382950.1	33932.3	Cytoplasmic
CsvNAC050	transcription factor JUNGBRUNNEN 1-like	9825404	NC_026660.1	3	101221571	9824024	Chr6	XM_004149999.2	1059	322	969	XP_004150047.1	LOC101202862	7.59	Csa6M139170.1	37050.5	Nuclear
CsvNAC051	NAC domain-containing protein 78-like%2C transcript variant X2	14996651	NC_026656.1	6	101209968	14993037	Chr2	XM_004150332.2	2491	555	1668	XP_004150380.1	LOC101202863	4.52	Csa2M327500.1	62290.5	Nuclear
CsvNAC052	NAC domain-containing protein 21/22-like%2C transcript variant X1	21599925	NC_026657.1	3	101211941	21593955	Chr3	XM_004150728.2	1309	325	978	XP_004150776.1	LOC101202864	6.24	Csa3M523580.1	36291.7	Nuclear
CsvNAC053	protein CUP-SHAPED COTYLEDON 3	18692257	NC_026657.1	3	101219041	18688230	Chr3	XM_004152006.2	1403	298	897	XP_004152054.1	LOC101202865	5.73	Csa3M379740.1	34115.5	Cytoplasmic
CsvNAC054	NAC transcription factor 25	1779562	NC_026658.1	3	101217627	1778342	Chr4	XM_004152078.1	1000	238	717	XP_004152126.1	LOC101202866	9.53	Csa4M011770.1	27292.9	Nuclear
CsvNAC055	NAC domain-containing protein 72-like%2C transcript variant X1	401911	NC_026656.1	6	101211827	396886	Chr2	XM_011650321.1	1811	465	1398	XP_011648623.1	LOC101202867	6.68	Csa2M000690.1	51786.8	Nuclear
CsvNAC056	NAC domain-containing protein 72-like%2C transcript variant X2	401911	NC_026656.1	6	101211827	396885	Chr2	XM_011650322.1	1825	387	1164	XP_011648624.1	LOC101202868	7.16	Csa2M000690.1	43371.3	Nuclear
CsvNAC057	NAC domain-containing protein 78-like%2C transcript variant X1	14996651	NC_026656.1	6	101209968	14993037	Chr2	XM_011651126.1	2494	556	1671	XP_011649428.1	LOC101202869	4.52	Csa2M327500.1	62418.7	Nuclear
CsvNAC058	protein FEZ-like	7664742	NC_026656.1	3	105434729	7662998	Chr2	XM_011651837.1	1013	327	984	XP_011650139.1	LOC101202870	5.96	Csa2M108620.1	37676.7	Nuclear
CsvNAC059	protein NTM1-like 8%2C transcript variant X1	3594768	NC_026657.1	5	101221408	3592021	Chr3	XM_011652194.1	1620	471	1416	XP_011650496.1	LOC101202871	6.09	Csa3M062590.1	54482	Nuclear
CsvNAC060	NAC domain-containing protein 55	5833510	NC_026657.1	3	101216775	5831315	Chr3	XM_011652286.1	1779	432	1299	XP_011650588.1	LOC101202872	6.36	Csa3M113370.1	48722.3	Nuclear
CsvNAC061	protein CUP-SHAPED COTYLEDON 2-like	15165638	NC_026657.1	3	101209052	15161632	Chr3	XM_011652994.1	1041	306	921	XP_011651296.1	LOC101202873	7.75	Csa3M234520.1	33338.4	Chloroplast
CsvNAC062	NAC domain-containing protein 21/22-like%2C transcript variant X2	21599925	NC_026657.1	3	101211941	21593961	Chr3	XM_011653227.1	1300	324	975	XP_011651529.1	LOC101202874	6.53	Csa3M523580.1	36134.6	Nuclear
CsvNAC063	NAC domain-containing protein 68-like%2C transcript variant X1	21994524	NC_026657.1	3	101216980	21993076	Chr3	XM_011653243.1	1202	244	735	XP_011651545.1	LOC101202875	9.26	Csa3M560210.1	27551.3	Nuclear
CsvNAC064	NAC domain-containing protein 100%2C transcript variant X2	32634458	NC_026657.1	3	101214698	32632551	Chr3	XM_011653931.1	1205	285	858	XP_011652233.1	LOC101202876	6.95	Csa3M824990.1	32543.3	Nuclear
CsvNAC065	NAC domain-containing protein 72-like%2C transcript variant X1	35370713	NC_026657.1	2	101209056	35369254	Chr3	XM_011654086.1	1332	352	1059	XP_011652388.1	LOC101202877	8.81	Csa3M852470.1	39667	Nuclear
CsvNAC066	NAC domain-containing protein 74	6008175	NC_026658.1	7	101208690	6004874	Chr4	XM_011655031.1	2295	606	1821	XP_011653333.1	LOC101202878	5.18	Csa4M091920.1	66688.2	Nuclear
CsvNAC067	NAC domain-containing protein 8-like	7820650	NC_026655.1	3	101219113	7817103	Chr1	XM_011655053.1	1126	310	933	XP_011653355.1	LOC101202879	8.2	Csa1M076100.1	34739.9	Nuclear
CsvNAC068	protein CUP-SHAPED COTYLEDON 3-like%2C transcript variant X1	23140538	NC_026658.1	4	105435329	23129916	Chr4	XM_011655983.1	2179	417	1254	XP_011654285.1	LOC101202880	6.21	Csa4M664410.1	47325.3	Nuclear
CsvNAC069	protein CUP-SHAPED COTYLEDON 3-like%2C transcript variant X2	23132966	NC_026658.1	3	105435329	23129916	Chr4	XM_011655984.1	1974	417	1254	XP_011654286.1	LOC101202881	6.21	Csa4M664420.1	47325.3	Nuclear
CsvNAC070	protein NTM1-like 8%2C transcript variant X2	10466995	NC_026655.1	5	101211408	10463022	Chr1	XM_011656274.1	1882	366	1101	XP_011654576.1	LOC101202882	8.03	Csa1M168860.1	41588.3	Nuclear
CsvNAC071	protein NTM1-like 8%2C transcript variant X3	10465869	NC_026655.1	4	101211408	10463430	Chr1	XM_011656283.1	1132	326	981	XP_011654585.1	LOC101202883	9.27	Csa1M168870.1	36911.6	Nuclear
CsvNAC072	NAC domain-containing protein 8	18396313	NC_026659.1	6	101216003	18391121	Chr5	XM_011657091.1	2039	398	1197	XP_011655393.1	LOC101202884	5.38	Csa5M523000.1	44600.7	Nuclear
CsvNAC073	protein FEZ-like	22682074	NC_026659.1	3	101205554	22680570	Chr5	XM_011657377.1	1238	390	1173	XP_011655679.1	LOC101202885	8.06	Csa5M605050.1	44251.8	Nuclear
CsvNAC074	NAC domain-containing protein 8	23393420	NC_026659.1	6	101214373	23389370	Chr5	XM_011657457.1	1843	418	1257	XP_011655759.1	LOC101202886	4.97	Csa5M608350.1	47119.5	Nuclear
CsvNAC075	NAC domain-containing protein 78	24516094	NC_026659.1	6	101211422	24512345	Chr5	XM_011657557.1	2181	562	1689	XP_011655859.1	LOC101202887	4.67	Csa5M622470.1	62272	Nuclear
CsvNAC076	NAC domain-containing protein 43	7116226	NC_026660.1	3	101217354	7114352	Chr6	XM_011658553.1	1674	406	1221	XP_011656855.1	LOC101202888	5.95	Csa6M107870.1	45291.6	Nuclear
CsvNAC077	NAC domain-containing protein 67-like	8780172	NC_026660.1	3	101212552	8778590	Chr6	XM_011658635.1	1255	303	912	XP_011656937.1	LOC101202889	6.52	Csa6M127320.1	34937.6	Nuclear
CsvNAC078	NAC domain-containing protein 68	9462143	NC_026660.1	4	101203964	9457507	Chr6	XM_011658670.1	1453	365	1098	XP_011656972.1	LOC101202890	5.05	Csa6M135450.1	41709.6	Nuclear
CsvNAC079	transcription factor JUNGBRUNNEN 1-like	9812975	NC_026660.1	3	101221336	9810406	Chr6	XM_011658683.1	1042	312	939	XP_011656985.1	LOC101202891	7.7	Csa6M139160.1	35711.8	Nuclear
CsvNAC080	protein CUP-SHAPED COTYLEDON 3%2C transcript variant X1	15868931	NC_026660.1	3	101209131	15866960	Chr6	XM_011659028.1	1313	338	1017	XP_011657330.1	LOC101202892	6.63	Csa6M355380.1	38075	Nuclear
CsvNAC081	protein CUP-SHAPED COTYLEDON 3%2C transcript variant X3	15868932	NC_026660.1	3	101209131	15866960	Chr6	XM_011659029.1	1311	337	1014	XP_011657331.1	LOC101202893	6.78	Csa6M355380.1	37945.8	Nuclear
CsvNAC082	NAC domain-containing protein 7-like%2C transcript variant X1	25687246	NC_026660.1	3	101204760	25684483	Chr6	XM_011659736.1	1726	373	1122	XP_011658038.1	LOC101202894	5.25	Csa6M505260.1	42981.9	Nuclear
CsvNAC083	NAC domain-containing protein 7-like%2C transcript variant X2	25687246	NC_026660.1	4	101204760	25683573	Chr6	XM_011659737.1	1462	373	1122	XP_011658039.1	LOC101202895	5.25	Csa6M505270.1	42981.9	Nuclear
CsvNAC084	transcription factor JUNGBRUNNEN 1-like	9843156	NC_026660.1	3	101221797	9841247	Chr6	XM_011660105.1	987	326	981	XP_011658407.1	LOC101202896	6.51	Csa6M139190.1	37795	Nuclear
CsvNAC085	uncharacterized LOC101203389	19965000	NC_026660.1	7	101203389	19959251	Chr6	XM_011660159.1	2035	531	1596	XP_011658461.1	LOC101202897	7.65	Csa6M425760.1	60262.6	Nuclear
CsvNAC086	NAC transcription factor NAM-B2	3385818	NC_026661.1	3	101221125	3384310	Chr7	XM_011660464.1	795	202	609	XP_011658766.1	LOC101202898	5.08	Csa7M058030.1	23261.1	Cytoplasmic
CsvNAC087	NAC domain-containing protein 21/22-like	12691831	NC_026661.1	3	105436151	12684985	Chr7	XM_011660900.1	1055	260	783	XP_011659202.1	LOC101202899	7.62	Csa7M353010.1	30008.1	Cytoplasmic
CsvNAC088	NAC domain-containing protein 19	1206997	NC_026661.1	2	105436223	1205729	Chr7	XM_011661389.1	994	238	717	XP_011659691.1	LOC101202900	7.83	Csa7M022420.1	27260.3	Nuclear
CsvNAC089	NAC transcription factor 25-like	21266492	NC_026655.1	7	101212047	21263171	Chr1	XM_011661612.1	2005	487	1464	XP_011659914.1	LOC101202901	6.35	Csa1M572390.1	54792.6	Nuclear
CsvNAC090	uncharacterized LOC101216381%2C transcript variant X1	21818210	NC_026655.1	6	101216381	21813182	Chr1	XM_011661658.1	1722	495	1488	XP_011659960.1	LOC101202902	6.64	Csa1M575100.1	55266.3	Nuclear
CsvNAC091	NAC domain-containing protein 100-like	1523314	NC_026655.1	3	101214387	1521490	Chr1	XM_011661856.1	1637	374	1125	XP_011660158.1	LOC101202903	8.59	Csa1M009870.1	42142.7	Nuclear
