# Supplementary material for: Comprehensive analysis of NAC transcription factors and their expression during fruit spine development in cucumber (Cucumis sativus L.)
Source: Hortic Res. 2018 Jun 1;5:31. doi: 10.1038/s41438-018-0036-z (PMC5981648; doi:10.1038/s41438-018-0036-z)
Supplement: Supplementary file 8 — Supplementary Table S3 [file 41438_2018_36_MOESM8_ESM.xlsx]

## Sheet: Cis-elements in promoter
Supplementary Table S3. Cis-element analysis in CsvNACs
ID	ABRE	CGTCA-motif	GARE-motif	TCA-element	CCGTCC-box	HD-ZipI	TGA-element	DRE	ERE	LTR
CsvNAC001	8	0	1	1	1	0	0	0	0	0
CsvNAC002	8	2	1	1	1	0	0	0	0	0
CsvNAC003	3	1	0	1	1	1	1	0	0	0
CsvNAC004	0	0	0	1	0	0	2	0	1	1
CsvNAC005	0	2	0	5	0	0	1	1	0	0
CsvNAC006	1	1	0	0	1	0	0	1	0	0
CsvNAC007	0	0	0	0	0	0	0	1	1	0
CsvNAC008	0	2	0	0	0	0	0	0	0	0
CsvNAC009	0	2	0	0	0	0	0	0	0	0
CsvNAC010	0	0	1	0	0	1	0	0	1	0
CsvNAC011	0	0	2	4	0	0	0	0	1	0
CsvNAC012	1	1	0	1	0	0	0	0	0	0
CsvNAC013	0	0	1	0	2	0	0	0	1	0
CsvNAC014	0	1	0	2	0	0	0	0	1	1
CsvNAC015	3	1	1	1	0	0	0	0	0	0
CsvNAC016	0	0	0	2	0	0	0	0	1	0
CsvNAC017	0	0	0	2	0	0	0	0	1	0
CsvNAC018	0	1	0	0	1	0	0	0	1	1
CsvNAC019	0	2	0	0	0	0	0	0	1	0
CsvNAC020	0	1	2	2	0	0	1	0	0	0
CsvNAC021	0	1	0	0	0	0	1	0	0	0
CsvNAC022	0	2	1	0	0	0	0	0	1	0
CsvNAC023	0	3	0	1	0	0	1	0	0	0
CsvNAC024	1	0	0	0	0	0	0	0	0	0
CsvNAC025	0	2	1	0	0	0	0	1	0	0
CsvNAC026	0	0	0	0	0	0	0	0	0	0
CsvNAC027	0	1	0	1	0	0	0	0	0	0
CsvNAC028	0	0	0	1	0	0	1	0	1	0
CsvNAC029	1	0	1	1	0	0	1	0	1	0
CsvNAC030	0	0	1	1	0	0	0	0	1	0
CsvNAC031	1	0	0	0	0	0	0	1	1	0
CsvNAC032	4	3	0	0	1	0	0	0	0	0
CsvNAC033	4	4	0	0	1	0	0	0	0	0
CsvNAC034	0	0	0	1	0	0	1	0	0	0
CsvNAC035	0	1	0	1	0	0	0	1	0	0
CsvNAC036	0	2	0	1	0	0	3	1	0	0
CsvNAC037	3	1	0	2	0	0	0	3	1	0
CsvNAC038	0	0	0	0	0	0	0	1	0	0
CsvNAC039	0	2	1	0	0	0	1	0	1	0
CsvNAC040	3	1	0	1	0	0	1	1	0	0
CsvNAC041	0	0	1	1	0	1	0	0	1	0
CsvNAC042	0	0	0	1	0	0	0	1	1	0
CsvNAC043	0	2	1	1	0	0	1	2	0	0
CsvNAC044	0	0	1	1	0	0	0	1	1	0
CsvNAC045	2	0	0	1	0	0	0	1	0	0
CsvNAC046	1	0	0	3	0	0	0	0	1	0
CsvNAC047	2	1	0	0	0	0	0	0	0	0
CsvNAC048	2	1	0	0	2	1	0	0	0	0
CsvNAC049	2	0	0	2	0	0	0	2	1	0
CsvNAC050	0	2	1	3	0	0	0	0	0	1
CsvNAC051	0	4	2	1	0	0	1	0	1	0
CsvNAC052	0	0	0	1	0	0	0	1	0	0
CsvNAC053	0	1	1	1	0	1	0	1	0	1
CsvNAC054	0	2	0	0	0	0	0	0	2	0
CsvNAC055	2	0	1	3	0	0	0	0	0	0
CsvNAC056	2	0	0	1	0	0	0	0	0	0
CsvNAC057	0	4	1	0	0	0	2	0	0	0
CsvNAC058	0	4	2	1	0	0	1	0	1	0
CsvNAC059	2	2	0	0	2	1	0	0	0	0
CsvNAC060	0	0	0	0	0	0	0	0	3	0
CsvNAC061	1	0	0	1	0	0	1	1	0	0
CsvNAC062	1	0	0	1	0	0	0	1	0	0
CsvNAC063	0	1	1	1	0	0	0	0	1	0
CsvNAC064	0	2	0	5	0	0	1	1	0	0
CsvNAC065	0	2	0	1	0	0	3	1	0	0
CsvNAC066	1	6	1	1	0	0	0	1	0	0
CsvNAC067	1	6	1	3	0	0	0	0	0	0
CsvNAC068	1	2	1	0	0	0	0	0	0	0
CsvNAC069	4	0	0	0	0	0	1	0	0	0
CsvNAC070	0	0	1	2	0	0	2	0	1	0
CsvNAC071	0	0	1	0	2	0	0	0	1	0
CsvNAC072	0	4	1	2	1	0	2	0	1	0
CsvNAC073	0	1	0	2	0	0	1	0	2	1
CsvNAC074	0	3	0	1	0	0	1	0	0	1
CsvNAC075	2	4	4	0	0	0	0	2	0	0
CsvNAC076	0	2	0	1	0	0	0	1	1	0
CsvNAC077	0	6	0	1	0	0	0	0	0	0
CsvNAC078	0	0	0	0	0	0	0	0	0	0
CsvNAC079	1	1	1	0	0	0	0	0	0	1
CsvNAC080	0	1	1	1	0	0	0	1	0	0
CsvNAC081	0	1	1	1	0	0	0	1	0	0
CsvNAC082	0	4	1	0	0	0	1	2	0	0
CsvNAC083	0	2	1	0	0	0	0	1	0	0
CsvNAC084	0	0	2	0	0	0	0	0	0	0
CsvNAC085	2	2	1	0	0	0	0	1	0	1
CsvNAC086	0	1	3	2	0	0	0	1	2	0
CsvNAC087	1	0	0	3	0	0	0	0	1	0
CsvNAC088	0	4	1	0	0	0	0	1	2	1
CsvNAC089	1	1	3	2	0	0	0	1	2	0
CsvNAC090	0	0	0	1	0	0	2	0	1	1
CsvNAC091	0	4	1	0	0	0	0	1	2	1
Note:
CACGTG	cis-acting element involved in the abscisic acid responsiveness
CCGTCC	cis-acting regulatory element related to meristem specific activation
CGTCA cis-acting regulatory element involved in the MeJA-responsiveness
AAACAGA	gibberellin-responsive element
CAGAAAAGGAcis-acting element involved in salicylic acid responsiveness
CAAT(A/T)ATTG	element involved in differentiation of the palisade mesophyll cells
ATTTCAAA	ethylene-responsive element
AACGAC	auxin-responsive element
HD-ZipI	HD-ZipI binding site
