# Supplementary material for: Comprehensive analysis of NAC transcription factors and their expression during fruit spine development in cucumber (Cucumis sativus L.)
Source: Hortic Res. 2018 Jun 1;5:31. doi: 10.1038/s41438-018-0036-z (PMC5981648; doi:10.1038/s41438-018-0036-z)
Supplement: Supplementary file 9 — Supplementary Table S4 [file 41438_2018_36_MOESM9_ESM.xlsx]

## Sheet: Sheet1
SupplementaryTable S4. Fold expression values of test Cucumber NAC genes (CsvNAC89 CsvNAC90 CsvNAC91 no detect in 3407 )
	R	SD (±)	S	SD (±)	L	SD (±)	T	SD (±)	M	SD (±)	F1	SD (±)	F2	SD (±)
CsvNAC001	5.14	0.23	5.42	0.16	4.51	0.17	3.37	0.2	4.72	0.58	4.51	0.29	2.93	0.35
CsvNAC002	5.85	0.15	5.56	0.37	5.44	0.37	5.05	0.19	5.56	0.48	5.44	0.37	1.37	0.21
CsvNAC003	4.51	0.16	3.37	0.45	3.43	0.39	2.62	0.31	3.61	0.12	3.43	0.77	1.44	0.48
CsvNAC004	5.44	0.68	5.4	0.38	5.52	0.49	4.81	0.88	1.34	0.89	4.52	0.14	2.72	0.19
CsvNAC005	3.43	0.27	2.12	0.04	5.48	0.76	5.74	1.06	3.02	0.28	4.48	0.12	3.04	0.25
CsvNAC006	5.52	0.78	4.81	0.41	5.68	0.98	5.54	0.14	1.68	0.67	5.68	0.34	1.04	0.23
CsvNAC007	6.48	0.67	5.74	0.98	2.3	0.17	2.88	0.49	2.01	0.25	2.3	0.47	2.01	0.14
CsvNAC008	5.56	0.34	4.45	0.48	3.61	0.24	2.53	0.12	2.2	0.27	3.61	0.39	1.02	0.13
CsvNAC009	2.3	0.7	3.03	0.39	1.34	0.67	1.92	0.32	3.93	0.18	1.34	0.07	1.37	0.19
CsvNAC010	3.61	0.55	2.53	0.23	3.02	0.26	2.08	0.47	4.14	0.18	3.02	0.47	1.74	0.28
CsvNAC011	1.34	0.79	1.92	0.11	1.68	0.18	0	0	2.91	0.16	1.68	0.15	1	0.15
CsvNAC012	3.02	0.41	2.08	0.22	2.01	0.44	0	0	2.74	0.13	2.01	0.12	1.24	0.16
CsvNAC013	1.68	0.12	0	0	2.2	0.18	3.8	0.51	-5.08	0.18	2.2	0.37	1.05	0.12
CsvNAC014	2.03	0.22	0	0	3.93	0.28	4.32	0.29	-5.98	0.49	3.93	0.63	5.99	0.97
CsvNAC015	2.2	0.36	3.82	0.34	4.14	0.45	4.06	0.27	-4.33	0.32	4.14	0.52	1.11	0.46
CsvNAC016	3.93	0.27	5.21	0.68	-5.5	0.87	2.1	0.16	2.12	0.24	2.34	0.48	1.56	0.32
CsvNAC017	4.13	0.66	4.06	0.35	2.74	0.25	0	0	-4.71	0.17	-5.09	0.12	1.2	0.21
CsvNAC018	2.91	0.19	3.03	0.09	-4.09	0.47	-4.41	0.57	5.14	0.23	-5.52	0.23	2.89	0.19
CsvNAC019	2.74	0.38	0	0	-5.89	0.37	-4.88	0.1	5.56	0.37	-5.33	0.39	4.07	0.34
CsvNAC020	-5.09	0.77	-4.99	0.12	-4.33	0.62	-3.13	0.15	-5.41	0.48	-5.33	0.16	4.05	0.27
CsvNAC021	-5.98	0.21	-4.65	0.58	-4.8	0.29	-4.25	0.27	-4.88	0.26	-4.73	0.33	-2.1	0.37
CsvNAC022	-4.33	0.42	-2.31	0.87	-4.7	0.11	-5.2	0.67	-3.13	0.41	4.54	0.22	4.11	0.23
CsvNAC023	-3.17	0.35	-3.22	0.13	4.14	0.87	4.1	0.18	3.21	0.13	5.58	0.23	1.02	0.32
CsvNAC024	-3.71	0.44	-4.59	0.73	4.87	0.19	4.52	0.31	-4.61	0.43	-4.47	0.12	1.28	0.19
CsvNAC025	-4.73	0.47	-1.09	0.08	4.32	0.66	3.37	0.47	-1.03	0.44	-3.59	0.26	4.36	0.21
CsvNAC026	-5.88	0.71	0	0	4.45	0.72	4.4	0.32	0	0	-3.12	0.31	1.2	0.09
CsvNAC027	-5.74	0.27	-5.65	0.63	3.43	0.35	2.62	0.37	-5.64	0.21	-3.24	0.17	3.26	0.19
CsvNAC028	-5.35	0.84	-2.91	0.42	4.53	0.24	3.81	0.38	-3.91	0.16	-3.98	0.19	2.66	0.35
CsvNAC029	-3.35	0.32	-2.51	0.27	4.46	0.27	3.79	0.49	-2.51	0.23	-1.04	0.23	3.03	0.38
CsvNAC030	-5.47	0.72	-5.37	0.43	5.86	0.45	4.45	0.26	-5.37	0.21	0	0	1.49	0.26
CsvNAC031	-4.32	0.13	-0.9	0.08	2.31	0.12	3.03	0.32	-2.9	0.17	-5.64	0.19	1.65	0.21
CsvNAC032	-3.19	0.53	-5.7	0.97	3.61	0.17	2.53	0.14	-5.78	0.13	-2.91	0.46	1.71	0.23
CsvNAC033	-1.57	0.56	-1.42	0.61	1.34	0.19	1.92	0.28	-1.42	0.27	-2.51	0.21	2.87	0.3
CsvNAC034	-4.41	0.47	-4	0.35	3.02	0.08	2.08	0.25	-4	0.18	3.02	0.38	2.57	0.11
CsvNAC035	-4.39	0.21	-4.28	0.76	1.45	0.16	0	0	-5.12	0.87	0	0	1.78	0.14
CsvNAC036	-3.01	0.27	-5.59	0.21	2.01	0.21	0	0	-2.11	0.15	-5.11	0.47	4.02	0.29
CsvNAC037	-1.09	0.27	-2.26	0.48	2.13	0.14	2.92	0.17	-4.9	0.27	-2.98	0.76	1.13	0.25
CsvNAC038	-3.92	0.34	-3.73	0.41	3.93	0.15	3.32	0.46	-1.42	0.53	-2.5	0.19	2.31	0.47
CsvNAC039	-1.24	0.11	0	0	-4.43	0.28	-2.45	0.43	-4	0.21	3.02	0.27	1.76	0.19
CsvNAC040	2.94	0.17	3.92	0.64	4.13	0.61	2.42	0.44	2.51	0.31	3.24	0.19	1.05	0.1
CsvNAC041	3.51	0.22	4.33	0.37	3.54	0.36	3.27	0.1	2.42	0.25	4.37	0.21	2.44	0.22
CsvNAC042	2.71	0.23	3.09	0.35	3.17	0.29	2.69	0.34	2.69	0.32	3.58	0.34	1.23	0.14
CsvNAC043	2.99	0.37	2.65	0.56	2.66	0.07	2.97	0.32	3.15	0.17	3.18	0.08	1.6	0.32
CsvNAC044	4.29	0.21	3.11	0.31	4.76	0.61	2.34	0.49	3.86	0.28	2.48	0.38	2.79	0.31
CsvNAC045	2.76	0.11	4.69	0.54	2.63	0.24	4.05	0.47	2.59	0.27	3.07	0.34	2.23	0.15
CsvNAC046	2.18	0.41	3.23	0.23	1.87	0.12	3.79	0.51	1.39	0.18	1.59	0.26	2.04	0.42
CsvNAC047	2.78	0.28	4.26	0.49	2.5	0.53	2.34	0.18	2.7	0.16	2.75	0.14	2.2	0.23
CsvNAC048	2.72	0.12	2.83	0.15	2.41	0.17	2.39	0.18	2.39	0.24	2.28	0.22	2.26	0.28
CsvNAC049	3.14	0.29	4.17	0.36	2.55	0.26	2.77	0.18	2.41	0.09	2.26	0.05	2.41	0.39
CsvNAC050	3.55	0.14	2.8	0.66	2.56	0.89	2.43	0.27	2.56	0.31	4.45	0.21	2.79	0.47
CsvNAC051	3.93	0.73	4.24	0.19	2.68	0.13	2.98	0.23	2.79	0.65	3.78	0.45	1.56	0.33
CsvNAC052	2.83	0.43	2.69	0.49	3.09	0.43	2.54	0.17	3.67	0.19	4.39	0.62	1.33	0.14
CsvNAC053	4.05	0.71	3.98	0.28	2.68	0.09	2.77	0.82	2.37	0.16	2.64	0.11	4.22	0.69
CsvNAC054	3.61	0.25	4.57	0.64	5.65	0.81	4.1	0.27	2.79	0.52	2.57	0.41	4.48	0.15
CsvNAC055	3.56	0.33	5.51	0.72	2.4	0.52	3.75	0.18	3.92	0.36	4.89	0.16	4.68	0.55
CsvNAC056	3.89	0.14	2.68	0.52	2.66	0.16	3.08	0.11	2.51	0.35	2.3	0.48	1.82	0.44
CsvNAC057	3.82	0.31	2.49	0.36	2.73	0.32	2.41	0.23	3.46	0.25	3.36	0.29	2.14	0.42
CsvNAC058	4.77	0.27	4.51	0.42	2.38	0.18	2.55	0.24	3.09	0.19	2.46	0.54	1.63	0.31
CsvNAC059	2.54	0.16	3.85	0.12	4.49	0.13	2.37	0.29	4.68	0.16	3.34	0.41	1.18	0.07
CsvNAC060	3.13	0.31	2.58	0.2	2.38	0.13	2.57	0.51	3.57	0.28	4.48	0.18	-5.8	0.75
CsvNAC061	2.95	0.37	2.61	0.23	2.67	0.13	3.51	0.17	2.95	0.82	3.23	0.46	-4.79	0.41
CsvNAC062	4.07	0.31	2.68	0.49	2.92	0.22	5.17	0.62	2.71	0.67	2.83	0.77	-4.14	0.89
CsvNAC063	3.21	0.32	2.89	0.54	2.4	0.13	2.69	0.29	3.07	0.41	2.51	0.12	-3.76	0.36
CsvNAC064	4.51	0.77	3.28	0.45	2.89	0.24	3.54	0.23	2.48	0.13	2.44	0.23	-5	0.74
CsvNAC065	3.62	0.16	2.63	0.46	2.52	0.15	2.47	0.64	2.67	0.33	3.51	0.63	-4.97	0.26
CsvNAC066	2.56	0.19	2.42	0.37	2.77	0.4	3.21	0.14	2.93	0.25	4.61	0.46	-4.22	0.12
CsvNAC067	2.64	0.42	4.69	0.13	2.54	0.43	2.42	0.22	3.72	0.15	2.43	0.45	-4.39	0.89
CsvNAC068	2.52	0.34	3.18	0.72	2.44	0.33	4.03	0.57	4.42	0.37	2.95	0.26	-3.34	0.78
CsvNAC069	2.55	0.53	2.81	0.49	2.48	0.17	2.36	0.34	2.5	0.39	3.06	0.32	2.16	0.44
CsvNAC070	2.46	0.17	3.15	0.44	2.57	0.21	3.37	0.82	2.61	0.17	-0.42	0.07	1.17	0.34
CsvNAC071	2.44	0.42	3.88	0.72	1.19	0.13	1.24	0.27	2.5	0.36	4.89	0.62	1.36	0.17
CsvNAC072	4.78	0.74	4.75	0.56	3.41	0.49	3.27	0.11	2.63	0.3	3.13	0.62	2.79	0.41
CsvNAC073	4.91	0.69	2.67	0.19	2.94	0.15	2.35	0.35	5.12	0.37	2.67	0.18	1.68	0.25
CsvNAC074	4.42	0.19	2.42	0.18	4.71	0.45	2.43	0.22	2.55	0.57	2.91	0.12	1	0.21
CsvNAC075	3.15	0.24	2.54	0.29	2.54	0.56	2.75	0.46	2.52	0.53	4.56	0.31	2.74	0.42
CsvNAC076	2.5	0.13	2.57	0.44	4.23	0.13	2.79	0.27	3.46	0.29	2.26	0.33	1.07	0.18
CsvNAC077	3.72	0.52	2.54	0.4	3.65	0.19	3.29	0.46	2.27	0.18	3.02	0.45	3.46	0.61
CsvNAC078	3.94	0.11	3.43	0.25	3.14	0.27	2.59	0.14	3.32	0.62	2.76	0.65	4.79	0.94
CsvNAC079	3.86	0.38	2.45	0.45	2.58	0.43	2.59	0.27	2.57	0.14	4.36	0.61	2.58	0.51
CsvNAC080	4.81	0.18	3.43	0.15	3.85	0.42	3.05	0.15	2.98	0.73	2.59	0.18	1.22	0.11
CsvNAC081	2.71	0.36	4.77	0.93	3.06	0.14	3.79	0.17	3.44	0.31	3.09	0.55	1.27	0.64
CsvNAC082	2.65	0.26	2.74	0.6	2.47	0.38	3.65	0.19	3.48	0.53	3.01	0.17	1.33	0.13
CsvNAC083	2.68	0.42	4.32	0.72	2.76	0.11	2.3	0.27	2.79	0.26	2.24	0.41	1.06	0.16
CsvNAC084	2.78	0.34	2.74	0.49	2.86	0.13	3.11	0.28	2.38	0.45	2.91	0.7	1.13	0.09
CsvNAC085	2.65	0.55	4.2	0.75	3.84	0.42	2.19	0.21	3.23	0.14	2.22	0.34	1.4	0.14
CsvNAC086	3.49	0.23	2.63	0.09	2.59	0.23	2.31	0.14	4.27	0.31	2.84	0.22	1.29	0.22
CsvNAC087	4.56	0.19	3.67	0.17	2.92	0.77	3.09	0.11	4.45	0.23	2.83	0.64	2.83	0.12
CsvNAC088	2.44	0.32	3.45	0.21	2.79	0.13	2.4	0.27	2.65	0.61	2.37	0.11	1.97	0.37
