# Supplementary material for: Comprehensive analysis of NAC transcription factors and their expression during fruit spine development in cucumber (Cucumis sativus L.)
Source: Hortic Res. 2018 Jun 1;5:31. doi: 10.1038/s41438-018-0036-z (PMC5981648; doi:10.1038/s41438-018-0036-z)
Supplement: Supplementary file 10 — Supplementary Table S5 [file 41438_2018_36_MOESM10_ESM.xlsx]

## Sheet: file
SupplementaryTable S5. Fold expression values of Cucumber NAC genes in tbh mutant and WT
tbh	2DBF	SD (±)	FD	SD (±)	8DAP	SD (±)	12DAP	SD (±)
CsvNAC001	2.1	0.12	3.43	0.23	1.14	0.79	1.62	0.14
CsvNAC002	1.11	0.15	3.16	0.16	3.13	0.39	6.8	1.45
CsvNAC003	1.01	0.18	2.06	0.23	3.28	0.02	5.48	0.87
CsvNAC004	1.01	0.27	1.11	0.13	1.05	0.16	1.06	0.08
CsvNAC005	1.63	0.25	2.77	0.32	2.16	0.02	3.67	0.36
CsvNAC006	1.35	0.88	2.35	0.27	2.27	0.16	2.01	0.59
CsvNAC007	4.73	0.74	1.96	0.48	3.67	0.52	7.86	1.21
CsvNAC008	1.22	0.41	3.1	0.16	3.36	0.32	7.95	1.47
CsvNAC009	1.26	0.07	1.62	0.14	4.77	0.13	4.29	0.38
CsvNAC010	2.93	0.55	1.88	0.27	4.15	0.22	5.03	0.59
CsvNAC011	2.4	0.79	1.66	0.33	3.73	0.17	3.53	0.31
CsvNAC012	3.26	0.39	2.17	0.41	3.2	0.15	8.96	2.47
CsvNAC013	2.1	0.02	1.57	0.12	5.08	0.89	5.17	1.42
CsvNAC014	1.83	0.16	1.84	0.29	4.39	0.93	7.36	1.59
CsvNAC015	3.06	0.52	2.83	0.62	3.2	0.12	3.08	0.77
CsvNAC016	2.65	0.32	3.01	0.48	5.18	0.29	9.33	2.53
CsvNAC017	1.47	0.13	1.69	0.32	5.26	0.24	6.71	1.11
CsvNAC018	4.46	0.29	4.1	0.67	3.17	0.16	4.26	0.97
CsvNAC019	1.08	0.08	1.88	0.32	6.22	1.89	6.41	0.34
CsvNAC020	5.01	0.11	2.65	0.22	4.44	0.58	6.19	1.65
CsvNAC021	1.02	0.01	1.68	0.25	4.78	0.75	6.22	1.22
CsvNAC022	2.33	0.42	1.56	0.42	3.33	0.42	6.62	1.43
CsvNAC023	1.64	0.25	2	0.11	3.85	0.36	3.71	0.48
CsvNAC024	1.4	0.12	1.77	0.18	3.4	0.22	6.62	1.27
CsvNAC025	1.09	0.47	2.06	0.19	4.4	0.31	7.51	1.44
CsvNAC026	2.03	0.33	1.7	0.22	3.46	0.55	4.42	0.47
CsvNAC027	2.57	0.27	3.1	0.25	3.2	0.42	3.8	0.32
CsvNAC028	1.17	0.19	2.21	0.26	3.28	0.38	5.21	1.32
CsvNAC029	2.04	0.39	2.18	0.24	4.88	0.29	6.94	1.32
CsvNAC030	1.27	0.27	1.75	0.17	3.12	0.17	7.13	1.89
CsvNAC031	1.03	0.13	3.39	0.85	3.19	0.27	3.67	0.76
CsvNAC032	4.06	0.53	2.11	0.26	7.19	1.95	7.23	1.77
CsvNAC033	1.09	0.28	2.57	0.33	3.52	0.22	4.17	0.62
CsvNAC034	3.96	0.41	5.4	1.21	5.45	0.78	8.14	1.55
CsvNAC035	1.36	0.43	2.67	0.34	3.71	0.76	7.85	1.49
CsvNAC036	2.02	0.24	3.15	0.76	4.42	0.85	7.4	1.54
CsvNAC037	3.72	0.27	1.64	0.25	6.04	1.22	7.4	1.58
CsvNAC038	1.48	0.33	1.78	0.37	3.26	0.43	7.06	1.22
CsvNAC039	2.5	0.11	2.31	0.24	3.26	0.41	6.64	1.35
CsvNAC040	5.11	0.17	2.77	0.45	4.17	0.22	6.05	0.97
CsvNAC041	2.34	0.32	6.52	1.47	6.01	0.28	6.8	0.92
CsvNAC042	2.11	0.23	2.17	0.19	3.15	0.33	4.02	0.43
CsvNAC043	1.52	0.37	1.76	0.22	3.54	0.52	3.15	0.22
CsvNAC044	1.43	0.21	1.55	0.17	3.23	0.66	7.18	0.47
CsvNAC045	1.06	0.18	4.49	0.28	3.24	0.17	6.02	1.21
CsvNAC046	1.07	0.41	3.43	0.33	3.47	0.28	3.67	0.33
CsvNAC047	4.07	0.27	1.48	0.26	3.17	0.32	6.28	0.96
CsvNAC048	1.16	0.22	2.35	0.17	3.86	0.44	4.15	0.44
CsvNAC049	1.8	0.29	1.79	0.21	6.79	0.29	6.73	1.21
CsvNAC050	4.34	0.42	1.7	0.23	3.57	0.63	5.49	0.49
CsvNAC051	2.15	0.16	2.32	0.49	3.03	0.74	4.37	0.58
CsvNAC052	1.65	0.07	3.64	0.54	3.5	0.47	6.07	1.68
CsvNAC053	1.03	0.15	3.18	0.36	3.81	0.44	6.57	0.88
CsvNAC054	2.11	0.38	7.91	1.77	3.1	0.23	7.13	1.27
CsvNAC055	2.09	0.04	1.72	0.11	3.62	0.51	6.26	1.22
CsvNAC056	2.93	0.41	2.24	0.27	5.44	0.67	6.44	1.29
CsvNAC057	2.15	0.69	2.32	0.32	3.03	0.22	4.37	0.33
CsvNAC058	1.44	0.18	1.59	0.22	4.91	0.77	6.28	0.28
CsvNAC059	1.16	0.09	2.35	0.27	3.86	0.29	4.15	0.45
CsvNAC060	3.04	0.29	1.52	0.25	4.36	0.42	4.74	0.71
CsvNAC061	1.04	0.11	1.52	0.26	3.94	0.76	6.27	1.11
CsvNAC062	2.01	0.27	1.97	0.18	3.1	0.22	6.48	1.35
CsvNAC063	2.5	0.33	2.31	0.22	3.26	0.62	6.64	1.73
CsvNAC064	1.63	0.29	2.77	0.09	2.16	0.33	3.67	0.37
CsvNAC065	2.02	0.28	3.15	0.12	4.42	0.28	7.4	1.24
CsvNAC066	1	0.08	1.62	0.19	3.37	0.42	6.34	0.78
CsvNAC067	1.24	0.34	2.09	0.49	3.09	0.39	4.09	0.18
CsvNAC068	7	1.09	7.05	0.48	3.32	0.27	3.21	0.32
CsvNAC069	3.99	0.35	1.96	0.46	6.76	0.38	5.97	0.85
CsvNAC070	1.11	0.17	1.65	0.11	3.68	0.26	7.62	1.23
CsvNAC071	2.1	0.35	1.57	0.27	5.08	0.75	5.17	0.65
CsvNAC072	5.96	0.87	4.87	0.32	2.48	0.18	1.15	0.33
CsvNAC073	1.49	0.13	1.95	0.43	3.06	0.27	4.58	0.42
CsvNAC074	1.22	0.73	1.96	0.47	3.52	0.38	6.04	0.22
CsvNAC075	1.97	0.38	1.52	0.51	3.56	0.34	6.24	0.67
CsvNAC076	1.81	0.11	1.55	0.18	3.12	0.33	6.12	0.54
CsvNAC077	1.31	0.63	3.8	0.41	3.45	0.52	3.09	0.33
CsvNAC078	1.3	0.12	2.85	0.33	3.8	0.42	6.18	0.59
CsvNAC079	4.61	0.87	1.72	0.12	3.19	0.47	3.75	0.73
CsvNAC080	2.57	0.43	3.1	0.27	3.2	0.35	3.8	0.29
CsvNAC081	2.19	0.08	1.58	0.34	4.4	0.29	5.17	1.22
CsvNAC082	1.81	0.87	1.7	0.22	3.02	0.36	4.7	0.64
CsvNAC083	1.09	0.52	2.06	0.18	4.4	0.42	7.51	1.66
CsvNAC084	1.3	0.53	1.92	0.16	4.68	0.49	7.83	1.32
CsvNAC085	1.81	0.07	1.58	0.31	4.47	0.55	6.79	0.38
CsvNAC086	1.31	0.21	2.01	0.28	3.49	0.75	6.37	1.22
CsvNAC087	1.07	0.08	3.43	0.45	3.47	0.56	3.67	0.47
CsvNAC088	1.31	0.41	3.28	0.24	4.1	0.42	6.62	0.96
wt	2DBF	SD (±)	FD	SD (±)	8DAP	SD (±)	12DAP	SD (±)
CsvNAC001	2.3	0.36	3.03	0.14	1.34	0.56	1.92	0.35
CsvNAC002	1.41	0.13	3.36	0.44	3.13	0.17	4.8	0.26
CsvNAC003	3.28	0.47	4.06	0.12	4.28	0.35	6.48	0.42
CsvNAC004	1.01	0.05	1.01	0.32	1.05	0.18	1.06	0.17
CsvNAC005	1.63	0.23	2.77	0.42	3.16	0.24	6.67	0.22
CsvNAC006	1.35	0.12	2.35	0.38	1.27	0.21	1.01	0.14
CsvNAC007	2.73	0.11	2.96	0.26	3.67	0.09	3.86	0.26
CsvNAC008	1.22	0.22	3.1	0.51	3.36	0.43	4.95	0.2
CsvNAC009	1.26	0.12	1.62	0.24	4.77	0.35	7.29	0.18
CsvNAC010	1.34	0.15	1.88	0.2	3.15	0.28	3.03	0.35
CsvNAC011	1.4	0.19	1.66	0.16	3.73	0.12	3.53	0.07
CsvNAC012	3.26	0.47	2.17	0.52	3.2	0.1	4.96	0.25
CsvNAC013	1.1	0.09	1.57	0.58	2.08	0.38	4.17	0.11
CsvNAC014	1.83	0.23	1.84	0.1	4.39	0.81	4.36	0.43
CsvNAC015	3.06	0.45	3.83	0.15	4.2	0.33	7.08	1.36
CsvNAC016	2.65	0.34	3.01	0.27	4.18	0.32	4.33	0.78
CsvNAC017	1.47	0.32	1.69	0.69	3.26	0.45	3.71	0.44
CsvNAC018	4.46	0.78	4.1	0.18	3.17	0.49	3.26	0.29
CsvNAC019	1.08	0.07	1.88	0.32	6.22	0.22	7.41	1.49
CsvNAC020	2.01	0.13	2.65	0.48	4.44	0.43	6.19	1.64
CsvNAC021	1.02	0.14	1.68	0.32	4.78	0.44	3.22	0.31
CsvNAC022	2.33	0.33	1.56	0.37	3.33	0.28	3.62	0.21
CsvNAC023	1.64	0.16	2	0.38	3.85	0.37	3.71	0.22
CsvNAC024	1.4	0.17	1.77	0.49	3.4	0.33	4.62	0.33
CsvNAC025	1.09	0.25	2.06	0.26	4.4	0.91	4.51	0.25
CsvNAC026	2.03	0.22	1.7	0.32	3.46	0.87	3.42	0.42
CsvNAC027	2.57	0.38	3.1	0.23	3.2	0.42	7.8	1.59
CsvNAC028	1.17	0.19	2.21	0.28	3.28	0.38	4.21	0.33
CsvNAC029	2.04	0.11	2.18	0.22	2.88	0.49	3.94	0.37
CsvNAC030	1.27	0.16	1.75	0.09	3.12	0.35	4.13	0.73
CsvNAC031	1.03	0.06	3.39	0.12	3.19	0.54	3.67	0.64
CsvNAC032	0.16	0.02	2.11	0.22	2.19	0.13	3.23	0.32
CsvNAC033	1.09	0.04	2.57	0.38	3.52	0.42	3.17	0.25
CsvNAC034	3.96	0.55	3.4	0.19	3.45	0.22	4.14	0.67
CsvNAC035	1.36	0.43	2.67	0.11	3.71	0.31	4.85	0.22
CsvNAC036	2.02	0.27	3.15	0.16	4.42	0.77	3.4	0.13
CsvNAC037	1.72	0.51	1.64	0.27	3.04	0.15	5.44	0.19
CsvNAC038	1.48	0.26	1.78	0.32	3.26	0.58	4.06	0.58
CsvNAC039	2.5	0.15	2.31	0.43	3.26	0.32	6.64	0.44
CsvNAC040	2.11	0.33	2.77	0.47	2.17	0.34	3.05	0.51
CsvNAC041	2.34	0.35	3.52	0.51	3.01	0.22	4.8	0.66
CsvNAC042	2.11	0.27	2.17	0.18	3.15	0.71	3.02	0.17
CsvNAC043	1.52	0.29	1.76	0.36	1.54	0.29	3.15	0.14
CsvNAC044	1.43	0.11	1.55	0.15	3.23	0.17	4.18	0.23
CsvNAC045	1.06	0.02	4.49	0.98	3.24	0.33	5.02	1.23
CsvNAC046	1.07	0.08	3.43	0.44	3.47	0.47	4.67	1.33
CsvNAC047	4.07	0.59	1.48	0.32	3.17	0.28	3.28	0.98
CsvNAC048	3.16	0.62	2.35	0.77	3.86	0.33	5.15	0.67
CsvNAC049	1.8	0.14	1.79	0.12	6.79	1.34	6.73	1.21
CsvNAC050	1.34	0.12	1.7	0.17	3.57	0.35	4.49	0.64
CsvNAC051	2.15	0.38	4.32	0.59	3.03	0.37	1.37	0.56
CsvNAC052	1.65	0.19	3.64	0.42	3.5	0.24	2.07	0.51
CsvNAC053	1.03	0.11	3.18	0.79	3.81	0.45	4.57	0.65
CsvNAC054	2.11	0.18	7.91	1.33	3.1	0.42	7.13	1.23
CsvNAC055	2.09	0.47	1.72	0.14	3.62	0.22	6.26	1.34
CsvNAC056	2.93	0.22	2.24	0.22	5.44	0.78	6.44	1.58
CsvNAC057	2.15	0.43	4.32	0.76	3.03	0.44	1.37	0.12
CsvNAC058	1.44	0.17	1.59	0.22	1.91	0.26	2.28	0.25
CsvNAC059	3.16	0.22	2.35	0.17	3.86	0.27	5.15	0.22
CsvNAC060	3.04	0.16	1.52	0.11	4.36	0.18	4.74	0.57
CsvNAC061	1.04	0.27	1.52	0.23	3.94	0.35	6.27	1.34
CsvNAC062	2.01	0.32	1.97	0.22	3.1	0.52	6.48	1.33
CsvNAC063	2.5	0.43	2.3	0.18	3.26	0.46	6.64	1.39
CsvNAC064	1.63	0.22	2.77	0.74	3.16	0.11	6.67	0.98
svNAC065	2.02	0.2	2.11	0.14	3.37	0.29	3.4	0.16
CsvNAC066	1	0.04	1.62	0.12	3.09	0.11	4.34	0.92
CsvNAC067	1.24	0.13	2.09	0.75	2.32	0.12	3.094	0.16
CsvNAC068	1	0.06	2.05	0.22	8.76	1.28	2.21	0.72
CsvNAC069	2.99	0.15	3.96	0.16	3.68	0.59	5.97	1.32
CsvNAC070	1.11	0.07	1.65	0.27	2.08	0.62	4.62	0.13
CsvNAC071	1.1	0.17	1.57	0.19	2.48	0.14	4.17	1.22
CsvNAC072	1.06	0.11	1.87	0.25	3.06	0.22	2.1	0.17
CsvNAC073	1.49	0.13	1.95	0.32	3.52	0.18	3.58	0.15
CsvNAC074	1.22	0.14	1.96	0.11	3.56	0.27	3.04	0.79
CsvNAC075	4.97	0.55	1.52	0.32	3.12	0.27	6.24	1.93
CsvNAC076	1.81	0.23	1.55	0.22	3.45	0.45	4.12	0.12
CsvNAC077	1.31	0.22	3.8	0.46	3.8	0.31	5.09	0.29
CsvNAC078	1.3	0.53	2.85	0.17	3.19	0.21	4.18	0.24
CsvNAC079	4.61	0.89	1.72	0.13	3.2	0.33	6.75	1.16
CsvNAC080	2.57	0.22	3.1	0.36	6.4	1.41	7.8	2.22
CsvNAC081	2.19	0.36	1.58	0.22	6.02	2.13	4.17	0.97
CsvNAC082	1.81	0.36	1.7	0.47	4.4	0.74	8.7	5.15
CsvNAC083	1.09	0.11	2.06	0.12	4.68	0.55	4.51	0.79
CsvNAC084	1.3	0.34	1.92	0.35	4.47	0.23	7.83	1.93
CsvNAC085	1.81	0.12	1.58	0.07	3.49	0.22	6.79	1.22
CsvNAC086	1.31	0.32	2.01	0.19	3.47	0.39	6.37	0.99
CsvNAC087	1.07	0.09	3.41	0.35	4.1	0.77	4.67	0.89
CsvNAC088	1.31	0.08	3.28	0.22	3.3	0.18	4.62	0.95
