# Supplementary material for: Comprehensive analysis of NAC transcription factors and their expression during fruit spine development in cucumber (Cucumis sativus L.)
Source: Hortic Res. 2018 Jun 1;5:31. doi: 10.1038/s41438-018-0036-z (PMC5981648; doi:10.1038/s41438-018-0036-z)
Supplement: Supplementary file 11 — Supplementary Table S6 [file 41438_2018_36_MOESM11_ESM.xlsx]

## Sheet: promotor_NAC
SupplementaryTable S6. Promoter sequences of 91 CsvNACs
>CsvNAC001 promotor "NC_026657.1:5107645-5109644"; gene "NC_026657.1:5109645-5111083"; strand "+"
TTGCCATCTtcgtaaataataaaatatgtgcGCTatgaagttaattattataacttgttttgtcACTTTTGCAAGTATGTTAAgtgttaaaagaatatattatacatttatacaagatttaaaaataaaagaaaggaaacaacCTCCATAGATGCATGGAAAGCTTactaaaattagaaacaaatttaaatatttaaataataaagtggGAAGTAAACCCAAATTAGATTTATTTCCAAGATAAAATGAAGAAccgaaaagaagaaaattaattatgaaggTTAGTATGGGaacaataattgaattttgtttgaaaagtaGTATTACCAACAACAAACGTACCACATCACCCAaagatacaaatataaaattccaAACGCCAATAATagaaactttatt…
>CsvNAC002 promotor "NC_026660.1:27387855-27389854"; gene "NC_026660.1:27389855-27391581"; strand "+"
tATTTAGTTGGAAATTTCATGGAGGATTTGTTTGGCGGTGAGAGGGAAGGATGAAGGATGAAGGATGAAGGAAGGACCCAATctttcaattcctttttttgaCCAAAATGGCCAATACTTTGCCAACCATAACTTACCTCATTACCATTTATATGTCTTGAGAATCAAACATAGGTCCAGATTAATTagtgacaaaattttattggtgCTTTCACAATGAATGGAATTATGGTTGGATTTTTGTTAATAggtatgaaaacaaatttttatgtttccaTTAAAAGGGACGTCCTCCTATAATATatgcaaattaattaagggTATTAAGGgtgagaaaaaattatatattaattgttgGACATTTGTATTTGTCAAATTTCGTGTTAATTGGGATTCTAT…
>CsvNAC003 promotor "NC_026659.1:22788854-22790853"; gene "NC_026659.1:22787490-22788853"; strand "-"
CCACGCGTCAATCTCCATCGTCGTTTTgtggagaaattaaaaatgaaaggaatatAAAATATGCCGACGTGGATGGGTGAGCTGGATGGATAACAACCACAACCACAAGCAATCAATCTTCTCCGCCTAATTCGCTTCCTTTTTAGTGCTTATCCTAATCTTTAAACTCCAAGATTAAGGGACACGAGGCCAATTCTGTTGCTACGTGGCAGCTTCTAATCGTGGTTTTTTCCCCCACCAATCACTAATCAGCTTTTAGTTATAGCGAAATTAGAATCAGCTAATCCCAATTCTCTCCCTATCCTACGTGGTTTTGTCCTTCATGAAACTTCCTTAATTATGGAGGCCGCCCATGTCATGTGACAacatcaagaaaaattaaataatactttagGATAA…
>CsvNAC004 promotor "NC_026655.1:21818211-21820210"; gene "NC_026655.1:21813182-21818210"; strand "-"
CAAAAGTGAGAAACAATCGtcaagaaataattatttgaaattaaaattaacgaCTTGGAAAGATGTTAAAGCTACCACTCTTCATCTCTTGCTCGTAacttatctattttttatttttcgtaATTCGTTTGTCATGTATGTTCCTCACTTACAGTTGTTATTAAAATCAACTCCTAATCTTTTGATCAATAACATATCTTAGTTGATTcgtaataattaatttgcttcaataatttatatctaataaattggagtttaattcaaattttcacagCACATcatagtaacaaaaaaaaaaaaagaaaaaaaaagacagaaaaagaaaaagaaaaactaaccGTTTATGTTCAAGAATATATCTCATAATCATtagaattgaatttgaataaaaaatacttt…
>CsvNAC005 promotor "NC_026657.1:32634459-32636458"; gene "NC_026657.1:32632552-32634458"; strand "-"
TATACTTAATTATACTTATGGacaaaaattgtttgttgGCGGAGGTTAATCACATGACAAGTACTTTTGAATAAAATGAGATTAGGTtacctttatatatatatatattatttatttaaaaacaaaacatgcaattaatttgaaattagtcTCCAAGATTTTTATGGCCATATGATTGTGTTTTTCAAACGTGAAtagcaatttatttttaaaaaatatagcaaatttgttaaagataaatttagatttgatatatttactAATACTTTGTGTCTGATTAACATGTTTGtcatctcttcttttaaataaatattatatggtaatttataaatattttttttaaaaaaaacaagtatatgcatcataaattttaaattttttttcaagttgttGAAACAA…
>CsvNAC006 promotor "NC_026655.1:3427483-3429482"; gene "NC_026655.1:3429483-3434772"; strand "+"
ATTCAATCAAagccaaattaaaaatgaccAGTACTACTACTCAACAACTCTCTGTTCTGTCTCTCATTTCCTTCATTCTTCTGATCTCTACCGCAGTTTCTTATTCAGAAGCCCATGGCTTAAACATGAACGCCATTGACAGATGCTGGAGATCCAACCCATACTGGAGAAAAAACAGACAACAACTCGCCACTTGTTCAGTAGGTTTCGCCGGAAAAATGACCAACAACATGGGAAGAAATCTCATGCACTACCAAGTCACTGACCCAAGCGATGACCCTATAAACCCACGTCCAGGTACTCTCAGATACGGCGCCACAATGATCAAACACAAAGTCTGGatcacatttaaaaaagacaTGCACATTGTGCTTCAGAAGCCTCTTCTTGTCAGCAGCT…
>CsvNAC007 promotor "NC_026655.1:3620842-3622841"; gene "NC_026655.1:3622842-3624578"; strand "+"
TATTTGGGATGAAAAAGCTTGCagcttttgaattttggacCAGCTTGGAGATTCCTTTTAGATAATATAATCTTAGGCCACCTTTTCTCAAAAAGTCTTCACCAGTACATAGTATGATTGACGTTGTTTCCTTCTCCTTTTACAATATCGTAGTAACTTGACAGTCACCGCCATTTTTCACGTTGGTTCGAGTACTCCTCGGCATACCTGTGACCCAGTCATTCCACGtagataaaattttgagtacTACTTTgcatattataattaaaggaTCTACAAGACACGATCAATTCATTGCAGAGTCTATAATCTCTAGCATAAACCTAAAGCTAAAGTTAAAGCcagttattttgttgtttgatgaTATCAGGTAGTGTTGGCTGCTCAGTTGTTCTGCTG…
>CsvNAC008 promotor "NC_026655.1:149500-151499"; gene "NC_026655.1:148494-149499"; strand "-"
gtgtcaCACACAATATTTGAGGGTACCTGTATTGATACGATACCTTTGATGCACTGGTTATTGGTTATCATGTGTTCCTAACAACTTTTCTGGCATCATTTCATCTTGTTTCTATATGGCTTGTGAATAAGATTTGTGTATTTGTATCCAGCTTGAACGTGGTCAACTTCTAACAGTTTCACCATATCTAGTAAAGAGACGCAAACAACACTTCCATCATTTGGAGCAGTATGGTATTGACTTAATACTCGGATGCAATGGATTTATCTGGATCGGGAGCATGTTGATTCTACACAGGACATGATGATAGAAGATcaagttaataaaattgaacaaaagggttcaaaatttgaaggaacCTTTGGCAACCAAATGCAAGAAAGAGTACATACTCCATTA…
>CsvNAC009 promotor "NC_026655.1:2360747-2362746"; gene "NC_026655.1:2362747-2364630"; strand "+"
ttttaattagttaggaaaatatgattcaaattgtAGACAAActactcattttattttatgaaaataacaaacacacaatcaatatatataaaataattatgtcattattataatacccaacatatttatatataatctataCTCAGTCTTCTAGTTTGGTGACCCTTTTAACTACTCTTCTCTTTATAATAAAccatacatataaatatatttaacttatgttttttttttttaccgttTCAAAACTGCTTTAATAGAATGTTCCAACcatatcataaaattaattaaatcctTCCCCTCACTCCAATATGattattctatatattataattattataaaacctACTAACGTCATTAATACTATCAATCAACCGGTCATATTTACTTGGTTAGTATTAA…
>CsvNAC010 promotor "NC_026656.1:18951846-18953845"; gene "NC_026656.1:18953846-18957541"; strand "+"
aaattattaggtAGGTAACTCTACCAATTTAATTTccttaagaaaagaaacaagaacaaaCTCTTGAGAGAAGATTATATAAATTAGCTTTGTAATATTAagcttttaaaacaatttttgggattatatttttgtgttttaaaagtatattaaactataaattacattaatttaacaaaGTATATATGAATTCATATAGTGCTTTGAAAATCAAtgatgattaaattaatacacaagcatttaaattttataactataaCTATTTGCtagaaagttaagaaaattaattacctttagaaaagaaagaaaaaaaaaaaagcaatatcatccacaattttttttttttttttttttttgaaaaacaactagaatattaaaatgtaaaatctttAGATATAA…
>CsvNAC011 promotor "NC_026656.1:21240397-21242396"; gene "NC_026656.1:21242397-21244991"; strand "+"
CTAGAAAGTCTTAAAATCAAGCAACGCCCTCACTATTTTcgttaattctttttttttttttttgaaattcaattccattataaatttttgtaaatttgtttcatttatttcgGATccttcaatgaaaaaaaaaaaagaacaactaAGAAAAGtgtatatgaattttaaaaaactaaataaaaacaaaactctaaTACTGTACCAACAATTGATtgatcttttgtttgttttcttttatttatatcgaGATCATGATATACCAAcgattgatttaattttttcttattaaattgaattgaaatatgTATCATCTTAATCAACATGATTGTGTTCACTCAAAGTTTTGAGGTGAACGTAAacttagtcaaatttaattaatgaagaataattataattata…
>CsvNAC012 promotor "NC_026655.1:10314552-10316551"; gene "NC_026655.1:10316552-10317987"; strand "+"
atattatatgtttatatttttttcaatccaacATTCCTTACTGTTTATCTGTCAAAGTGTTATCTGTAGTTTATGTTTGTGATAACTTCTTGATAATAAGCTTAACTTATAAAGTTTATTGCATTAGTTGATCTACAATCATCACTTGGCCGATGTATAATCATCACTTGGCCAATGTATATCACCAACCACTCGAGAGATAAAGTAGGAAGGATATGCTACCACACGCAAGGAAGAGTACTTTTGACAAACTCCACCTTGGCGagataacttccatcatttgcATCTCGAAAGGAGAAAAGTATGAGTATTTGCCACACAGTGAGAGGTTGTCAACTTTAAAAGAGAAGTTATATAAGTTATGTAAGTGAAATCTTCTAGATAGATCTCGCTTAATCA…
>CsvNAC013 promotor "NC_026655.1:10461022-10463021"; gene "NC_026655.1:10463022-10465869"; strand "+"
ttgTCAGTTTTTTATTCCATTAGAAGTGAATCATGGTTCACagttaattattttcctaACCTGACCTAACTGtcaaaaaattcattttctacaATTATGCACTTAACCTCATCGTTCCATCTGAACCCAGTACATAATGGGTCCCACATTTCTACTATTGCTTGAAAGTTCtcttcaaagtttttattgttagaatttatgtcctaaaactcatagtttgtaatcatattctattcaataaaattgttattgattttataatcttaaagcCAATAAACAAAGGTCCCAAGGCTATTcttgagtaaacttgaacGGTATATAGAGATGGAATCCGGTTTGACATCTTATTTTGGAGACACTATGGATGCAACccactttgtagttagtacagaacaccgt…
>CsvNAC014 promotor "NC_026661.1:7360957-7362956"; gene "NC_026661.1:7362957-7366934"; strand "+"
CAAAAATGATGTTGTCAGAAACTTAGGGGATGTTTGGTGCGCAGGTTTGAAATCAAATGTCTGGTAATTGAATGTTTGTGGCCTTATTTGATAGAATTCTAATGTTTGGGAATTACATATCCTATGTTTGGGTGCAAGATTTGGAAATGTGGATTTTTGTTGCTTGTGTTTAGGGTGTTGGTTTTGAACTTTTGGTGTAGCTaatctatttagttttttttttttttttgtaagttgTGCGTCCTAAATTTATCACgtatcaaacttttaattgattttttttcatgatttgtacctttaattcaatttcttgactctattgatttttatgataataatgtaaaaatgagaaattttaatattcaataacaataattttgattagagTTGCATTAACAT…
>CsvNAC015 promotor "NC_026661.1:8524890-8526889"; gene "NC_026661.1:8522995-8524889"; strand "-"
agattaagaaaatattgaataataaaatgaagaattagATGTAACTTTTGTgtattgaagtttgaaaaaaattgaaatcgCACTGTTGCAGAAATTGAGCAAAGCGGTGATGTAAGTCTTATCTAATTAATAACacaaatatacaatttaaGGGTATTCATAATATAATGATGCATGTGATTTTGGTTTGGTACGGTTTGAAATCAATACTGTTTATTTGTttaccaaattaaaagaagacaaaaaattagtttcttttttctatttgattattatgacacttctattttattaattttttttttttttgtaatcatGGCTCACtaatttatgattatgaacatagaaaaacaaaccatttGGTTCCAAACAAAGCAtctcctttgatttttttttttt…
>CsvNAC016 promotor "NC_026660.1:19928645-19930644"; gene "NC_026660.1:19930645-19931594"; strand "+"
caactccacaaacaattcaaataaagggaaaaaaaatcccaTTCATCTCTatgttttgaactttaatttttatttggtcatCAACGTTAAAAAAGTAGAGTACTTTGTCTCGTTGTCAATCCAGTTTAGCTTCGACATCATACTATTGAGAGCATTAATAATTCCTATATTTTTGAAGTAgtcttactttttattatgTCAATAACCAAatacaacaatattttgaaagtaaagTCTGACTTTTGATGTGGCTAAATTGtataattagaagaaaaaaagctaaaacaaataacatcGACATAAGTGTTTTAGATGTTTAGAGGAAGaactatttaatattataataacaactttTTGCGAACAATAAATACGAACTATTTCATGTATTCTTTAATTAAC…
>CsvNAC017 promotor "NC_026660.1:6308422-6310421"; gene "NC_026660.1:6306736-6308421"; strand "-"
aatcatatggttttataaatattaaaataaccattgaatatataaataagaagtttaaaacaaaatattcttattCAATTAAGCAAAAATgtagtaaatatttatattatttttaaatccaaATTATAAAGTGACCAAATCTTGCACAAgcctaaaaataaaaaaataaaattattgtatgttTTGACAATTGTATTGATTacatcaattaaataaaattaaaaaattatttacaataattttgattcaaataaaataagcatataagtaacaaaatgaatcCTATTGTTGTGTTGGGTacaatttggttttttgtttttggtttttaaaaacttccaaacgtaaaatcaaattataagaaaataagctttagtttttataaacgaaaaaacaaaaaag…
>CsvNAC018 promotor "NC_026660.1:4044469-4046468"; gene "NC_026660.1:4040995-4044468"; strand "-"
tacaaaagagaagaaaaattaattaaaataagtattttttatttaaaaaaattgtttaagattaaacaacaaaaatataagtaAACTGTAAGAgtcaaatttccaaatttctaCTCATGAGTTATTGTAAAATtagatcaaaatatttgtagagagtatttaaattcttcacacacaaaaaaaaaaaaaagaaaaaaaaaccttttgatattttaaaagataatagatTCAATAGATTAGcttttaaaaaaccatttctctttttctattgctttttttctttgggtccggattttttaatatattatactCTGAATTATGGCTTTTGGGTTATTTTCGTCTTTTCCACATTCtcttaaaagagaaattttaaaacaaaaataatataaaaataaaaag…
>CsvNAC019 promotor "NC_026658.1:21285707-21287706"; gene "NC_026658.1:21283750-21285706"; strand "-"
ATGCTACATTTAGATTTCAATCATCATGTTGATTTGATATAACATGTTATCTAGTGAGTATATCAATgagatttctttttccatgtGTCATAGTTAGCCTTCTCAACTCTTAAGTACTGTCCACTTTATTAGTAATaccttttaaaactttatataaatacTTGATGGCCATATTcttaaaacttatatataatgatcattttataagaaaatttaagcAAACAGGTAACACATTTTTAGgaaaaacataattcaaattttctttatgtaacacattccaaatattaaaaataaatataagtttctaaaaaatttaaaagctttaacaaaaaatacatcTAACCTTAAGCTTCAAAACGTAAGCCTTAGTGATGCTGCCAACTGGTGCGGCCACCATCT…
>CsvNAC020 promotor "NC_026659.1:26412526-26414525"; gene "NC_026659.1:26414526-26423159"; strand "+"
catcattttctaataaaaaaatataaaaaataaaatagagaattaATCTGATgattttattctatattttaatagttCCACAATAACAGTAGatgttttgtaatataatgtaattcaaaatttatttttgaattaaacGTTTTGGATTCGATTTGTAATACTAAACTCATTtcattcttataattttgatatttcacaattttattCTCGTTTCACTCCTAATTTGACACacgttttttaatatatacctTTAAGATTCTAATTAGTAATTTTGATCGCATTCTAGCCTCCTAACTAGGTTCATGATAAGATGATGTCTCAAGTTTGAGTCATGGTTTACGTATGaaattatatgttatatatatatatatatgaaaggaacataatataattaactta…
>CsvNAC021 promotor "NC_026659.1:27259418-27261417"; gene "NC_026659.1:27256040-27259417"; strand "-"
ttttctaaaatgcattttgaaacgttaccaaacacctcaattttattttaaatgatttttttttaaaatttaaacattttaaaaggtaatctaaattaaacccacgtaatttaaaaagttatttttgtttttgaaactttgttaattttgcttttgaaacTTTGTTAAGAATCCAAACGTTTGTAATTGAGAAAGAtacacttaattttaaaatacaaaaacgaAATTGTCTAAGGACcgattcaaaatgaaaaaggatcAAATGGAAGCTATATATCCAAGGCTaagttgaattttcttttttaattttagtttttgctaaaaaaaagttttaatttgataatataattttgttttataggaaaattcaaatgtaccttttctttataaatactaATG…
>CsvNAC022 promotor "NC_026659.1:24522628-24524627"; gene "NC_026659.1:24517288-24522627"; strand "-"
atatatatctattGCTATTAAATCactttatttcttatatatatatatagttaatatcGTATATGTGTAAACTGCTTTGTTGCATGATATATCTAAAATTGATACATTATCTAGTCGTGTGTCGTAGCTACTTTAATTCAAATAGTTGTACggtataaaaaatataaataatcattttattatatatatatttttgtagatCATAGATTAAAGATAATTTTGGGAATTTATAAATGACATAATTGTATACATTTTAGCAAAGTTGGATTTgggttttatgattttgtttttgcaaaaTGAGTGCACTTGACTTTATCATGTAATCATTttcatacaacaaaatataaaagtatataaaatagaCATCCACTTAtccacaattttatttgtcCTTTTCCA…
>CsvNAC023 promotor "NC_026658.1:14622246-14624245"; gene "NC_026658.1:14624246-14625777"; strand "+"
tcaattgaCATCCAAGTTAACcctatttcaaaatcttatttgTTACACTATTCactattttatctttatcatttattttattatttattatactgtttattattttcttctcaactaGAATAGTTTAACACTAAATccaaatcataataattattttcaaatcaaaaataatattttaactcaactataataacataaaattataatagcCACGTCGGTTTGtgtattctttaatttgtattttaggAGCTTTTAAGTGTCACAATCTCAAATAATTGTGCATTATACCAGAGTTGTCAATTTGTAGTCCTATTACaagaaaagatgataaaaatcGACCATTTTTAATCCTGAGctcacaaaatttattttgactAAAACAAAGAGTGGGTCTGGTAA…
>CsvNAC024 promotor "NC_026660.1:21653449-21655448"; gene "NC_026660.1:21655449-21657488"; strand "+"
ATTGGCATCtagtttgtttggtttgtggAGTTAGTTAATATTAAGTCCATCGAGCCGAGCCTGATGATTGTTTTCAAGAACGGAGATTCGAATGGTGCTTTTTGTAGAAGCTTGACTTTATGTTAGGCTCCAACAGCACTGTATGTGACAGATCCTACAGAACTTCAAATGAAGGCTTTGTTAAATCTTTTCCACCAACTGTtgtagaaaagaagaaataaaagttctTGCATGTTTCTAATTCTGGAATTTACATTAGCAATGTCTTATCCCTAAAACTAGTTCTATAATTCATGGTTTCAAGCACAATTTTATTAAGTAGTTTCACAAGCTCAGATGTATAAGATATAATGATAATACTcgaataatttattgattacaATTTCGAAAACGTCTATT…
>CsvNAC025 promotor "NC_026660.1:21660187-21662186"; gene "NC_026660.1:21662187-21664656"; strand "+"
ctgAAGATGGAAAAGTGAAGTAGATGTAATAGACAATATTCAAACCCAAAATCTgaagaatatttaatatatattataatttaataatttcaaactaaaattaaaatacaaaaatggagaaTGTGATAGAAACATATAGAATTTTATCAATGTCACTGGTAGAAACACATTTgtatctatcaatatttattagtgatagaatcataaattttgttatatgttgtaaatattttatcaaatttactatttttgacaattttcttaaaattaattcaaatttgcaaaaagaaaagagaaaaatggttCTATTCACAAAgttgatttatatttatttataattgtcaaaaatagtccacgattttggtttttttttttctataaactttaaatagttttttt…
>CsvNAC026 promotor "NC_026659.1:4215618-4217617"; gene "NC_026659.1:4217618-4219386"; strand "+"
taataattttaatgttttttttttatataaatattcatagaattatctttttcaatatttcgTTTTTAAACTTCAACAAGTCCTACTCCATAATGATGAGATGCTTTGCtttgttgatttattatttatgttttaaattccATTGGTTATAATATtggaagttttatttttaaaacctcTAAACTCCATAACCCTttggttataataatttaaatgatttgatttgaataattttgaaaaaaataaaacttttttttaatctcatttacaatgtaaaatatatatctatataatttttttaaatataacNNNNNNNNNNNNNNNNNNNNNNNNNNNNNNNNNNNNNNNNNNNNNNNNNNNNNNNNNNNNNNNNNNNNNNNNNNNNNNNNNNNNNNNNNN…
>CsvNAC027 promotor "NC_026660.1:15864960-15866959"; gene "NC_026660.1:15866960-15868931"; strand "+"
aatttgaaaaatatcttaaataagatatattttagACAATTTTATAACCATGAACATACACTTGctgaatattaatttgaataagcATCAACATTCGAACAgcaagttgaaaagaaaaggaaacccaaccaaaccaaacctaaaaaaaaaaaaaagtcatactTTTACCTCTTAGCTTTATCATAacctcaaaaaagaaaaagaaaaaacatgtaatagaaaaacaatataccCCACAAATGAGAGAGTGGCCATAAACCTAATAAGCACACACAAATGAATTGTAGTAGTCAAGGTGGCCCAACAAAACAAGAGTAGATTCCTAGGCAAGTCCATGGTCTATAAATGTATGTATAGTGGGGGCTAATTAGAACAAACAATGACTCTACCCTACATATA…
>CsvNAC028 promotor "NC_026658.1:19423356-19425355"; gene "NC_026658.1:19419680-19423355"; strand "-"
AGCATCAACCCAGATTACCATTTCTCCAAAGGACACCATTTTCACACTTCCAAATTGGAAGATTGGGAAACTTGATCAAAAGAGTAAAGAACTTAGACTTAATGAtgctttttttcatttagagtTCATGGTTGAGAAGGGGCAAAAGCCTGATGTATTTCAAGCAACTCAGTTATTGTATGATCTCTGTAAGACATGTAAGATGAGAAAAGCTATTAAGGTAATGGAGATGATGATTGGGTCTGGAATCATTCCAGATGCAGCATCTTATACCTTTTTGGTTAGTTCTTTGTGTAGAAAAGGGAATGTTGGTTATGCAATGCAACTAGTGGACAAAATGGAGGAATATGGTTATCCTACTAACACTGCTACTTATAATTCACTTGTGAGAGGGCTTTG…
>CsvNAC029 promotor "NC_026661.1:1186753-1188752"; gene "NC_026661.1:1188753-1190380"; strand "+"
attttgataaTCGAAAAACACACTTGAAATGTTGTAAATTCatgtaatttttcaaataaaattttgatagagATAAGATTTAGCATAAAATTCACAACggttacataaaaaaattagcaaatCTCGATGGTAGCATGAAAGGATTGATGTACCAAGAAGAtccaaaacaattttttttaaaaaaactaaatctcACTAAACAGACAAAATAGTATTTGAAGCACTGTTCGAGAAgtatactaattttttatggTCAAAAGCTGATGCATTATTCCTGAAAATTTTCCTTCGctattctattgttttttcttaatttttcctCTCTTCCTAATATGAAgtcattttctcttcaagaCTTGGTccaattcattaaaaaattccAGGCTAGCTACTAATTAA…
>CsvNAC030 promotor "NC_026658.1:20537250-20539249"; gene "NC_026658.1:20539250-20541781"; strand "+"
ataATCAACCTATACTTTTTCACATCACACTTTTACCCTTCTTTCgcatttttatttacttttacaatGGTAAACAATTTAGAGACCTAAATAttgtttagagagagagagagagagagagagaggtgaaaaagaaaaaagagaagagtttTGGGAGAGAAAGTGTAATAAGAAATAGGGTGTGGGGGTGAAAGGGAAAGGTTGGAATAAATGGAATATTTTGGATAATGATGGGTTTCTGTTAACCTCAGAGAGGTTCCTATTTTTGTTATGACAATTGAAAATGATGGCCAAATCccattttcaattcttatttcatattattattatcattattattgttatattcacTAAcccatttatattttcattttattctgtaccctaaattcaaatttg…
>CsvNAC031 promotor "NC_026655.1:7394653-7396652"; gene "NC_026655.1:7392694-7394652"; strand "-"
AGAAGATGAAATGAAGTGTCATAAATGAAACATAtatgaataatgaaaaaagtacAAACCAAATGGCAGAAGTGAAGAGAAGAGAACAGACTCACTTCACGAGCATCCCCCAACCCCTTTCtccatttatgttttgtgtaacctaattcaataaaaacaaagtctCGGTTTGGCACTCTCTACTCTATCATAACCACTTCATAATAATCATCGCTAATTCTCTATACATACTTCCATGACTTTGATTAGAATTCAGTTTAGGTTAGACATGTAAATATGTTCCTTCATTATGTggttaaaaatgtttatctaaatctctcaaaattcaatattttgattttttattactttgaacatcaaaatttgacaaaggaaagaattcaAATCTCTAACTTCAat…
>CsvNAC032 promotor "NC_026656.1:15324674-15326673"; gene "NC_026656.1:15322917-15324673"; strand "-"
TTACATTGAACATGTATTTTCAGACATCCAATTGGTTATGTGCACGTGAACCATTATTAGGAAAAGAATAGCAATAGGTAAGGGATGGTATGGTATCAAAATGTAagaattttttatcaattcaaAGTGGGAAATGGAGTTGCAAAATATGTCAGATCAAGGAATGAggtaacaaattttcattagcTTAGGAATCTACtctaacatttaaaaattgaggTGGAATCTCGGGTGTATAATAcatagtttgaaatttaaaataacaatgagaaaaaaataaaaaggttagaGCATAGCACAATATTTAGGTTTGGAGGATTTGAGTAGctgttaaaagaaagagagagagaggagaggatcaaatctaatgaaaaaaatggtcttATGTTTGTGTCATTT…
>CsvNAC033 promotor "NC_026656.1:15046326-15048325"; gene "NC_026656.1:15043797-15046325"; strand "-"
acacataatataaatagttCTTTTTCCAATCTCAATTACAAGAACACTCTCTCAAAACTTTAGTATTACTCACACCTTTTAATCTCACctctcaaaactaaaattacaaaagagaaTTTAACAAGAATTAATTAGCACATTCAAACTTATAAAAGTGTTTCTAATTAGGATGATTTGAAACCAAAGGCATATTGAAACCCATCATTTCTATAAACTATTTCAATGTATAGGACAattgaatttctaaaataaagaacaactATCACgagaaaatttgaatgcaACTAAATGGCACGCATAAATACATGTTTATTCTCCTATGTAGGAAAGTGATCATAACAGGGAGTAGAGTGTTACCAAAGtttctaatataaaaaattgtgttgGAGTGGTAAAACT…
>CsvNAC034 promotor "NC_026658.1:9586112-9588111"; gene "NC_026658.1:9588112-9589814"; strand "+"
TAGATAAGGTAATATTCAATATCCTGAAGGAAGTTTCTTGGAAATCAAacctttagaaaaaataatattgtaataaaaaagaataaatgaatatatttcttcatttttgacttttttttttaaaaaaaaattaattaattaattttccttttagtttGAGAATCCGAGACCAACCTAATCTTCTTCCTATTCACTTGGTCTTTGTTTGTACAAGTCCCTCCTTATCTCTATACAATACTATTGTtcatacatttcttttctattctttataactttcctttcctttcttttttttccttcttctttcattttttcaatcacatgcaacaacaaacaaacaaaatcaatcaataactCTAATAATCTTCCTATGTTCAACtatgtttaaattaactttta…
>CsvNAC035 promotor "NC_026659.1:5846602-5848601"; gene "NC_026659.1:5848602-5853323"; strand "+"
TAATTTTCTCTACCCTTAAATCatgattatttgaaatattggtacacgaaaagtatgaaaaaaattgagtttgaaaGATAAACTAggtcaacttttaaaaaactaaaactaaaaaaattaaactttaataaatttaaatagtgtttgtaatcttagttttttttttttttaaaaaaaaaaaaaagactatcCACAAGATTTTAGACATTAAATATGTAATACACAAGATGATGAATGGAAATTTTTTACCTTCAAATTCATAGTTTTACGTTTACTTTAACAAAGCTATATTTTCAGGGGTTGAaagacgaaaataaaaacaaatataaatttgggaggagattaaaatttataatataactaaataaataaataaaatgcgGACCAACCAACCAACCA…
>CsvNAC036 promotor "NC_026657.1:35370714-35372713"; gene "NC_026657.1:35369300-35370713"; strand "-"
gttaattaatttaactaataatttgccacgttaaaactttaaatactcttttagataaagaaaaaaaaaaaaaaaagtctgcCTAACTCTTCGTGATGTTGGCCTCCCATATATGGCCACGTGTCGGTAGTCACATTGCCGACCATTGGTTCACATTTTCGTTCATTCCACGCGTGGAAAATACCCTTCCACGACTTTATcatttgcttttaattttctttctttctttctttcttccttctttttcctatttctcCTTTccaatccttttttttcttaaattctaaATGTATCTAAAGAGTCCACGTTgtttaacatatattaaaattttgtttcaaattatattctttcGTTGGTAGAATTTAGAAAGTCTCCTACCTTCTATATAACTATAGAcat…
>CsvNAC037 promotor "NC_026657.1:35343805-35345804"; gene "NC_026657.1:35345805-35347885"; strand "+"
aattttactaatttcaaaattttaaatcaattagttCCAAGATATAGTgcaattaatttcaaaacatatttcttttttaaaaaattaaaatatctgtatttttatgaaattaggaCATACTGTTTAGTAATCCTTTATAGTAATTTAGGTTaagtataaacattttttatatacgacaaactaaaaattcacatataaatacttataaaaaagTCTAACCAAACATgcatgaattttaaaaacattttttatatacgataaactaaacaaaattcacacataaatatttataaaagaatctAACCAAACATgcatgaattttaaaaacattttttatatatgacaaactaaacaaaattcacGTATAAACACTTCTAAGTTAAGTATAAACATAtgtaa…
>CsvNAC038 promotor "NC_026657.1:2468114-2470113"; gene "NC_026657.1:2464369-2468113"; strand "-"
ttttatatatggAAGGAAGAGGTGTTTGATAAAATACTTATAACATATAgctaaattttcaacttctatCAAATAgtagatattgatagacacttaTATATGCTTCTATCAGTTTCTAtcagtttctatcattgatagaatttaaaattttatcatgacttgtaaaagttttaatttattttgctattttaaaaaatgcctTTATTGGAGGAAGTGTGTTTTTTgtggaaaaatataattttttttttttaacaattcaaatattcaagACAATTTTTAGccataatatattattattattataaaaagttattgtaaatgacaaaattactagtgaaaatatttgtataaaaatatagcaaatttttatatttttatcaatgatagaactTGTAGCTT…
>CsvNAC039 promotor "NC_026657.1:21991116-21993115"; gene "NC_026657.1:21993116-21994524"; strand "+"
TAACTTTATTTGCTGATTTTTGTTCTCTATTAGTTGATTTTTGTATAGTTCTTTCAAATAGGGAGATCTTACCATTAAACTTTTTGAATGGTGATCGATCTGTGATCTTTATTCACTTTTAACTATGCTTGAATTGACAACTTTATTAGTTGAAttagttacaaaattaaatagttacttttgaaagagaaaattaagaccttaggtaaaaaaaaaaatagttggacTTATAGATTTacttatttgtgtttttagtTACCCTATATGGACGATGATTTTCTAACTAAATCTCGAAAAACTTTATTCGAAAGCTAAATGTTGTACAATTGTATTACATGTGTGGTTGACGAGGAAGAATTCTTAGACTACAACACTACATGCATGTGGTCACAAAttgaa…
>CsvNAC040 promotor "NC_026657.1:11886196-11888195"; gene "NC_026657.1:11882493-11886195"; strand "-"
TTAAAATGTCATCTAATTTCCTAACCTAATATATAGTTAACTTTTTGCCTATTGTTTTTAATAcgttatttgaaaaatgagagatttgaaaataacttaGTTACATAgttattacatatatttttaacaagttgaactatataattaatatacttAAAAGGTTGAcatttctataattattttacttccCTAAGAAGTTAGGGGTTTCGtttattatatctaaaaaaatgacGGTTAATTTgcataataaatgaaagttgAATATGATGGAATGAAGGTGTTAAAAGAGGTGTCAACTTTGTTAAAATCATATATGGTTgcattttattgatttctcGTTATAtgactatttaaaaataaaaaagagaagaatatatTATAGAAAGAGGATGAATGATG…
>CsvNAC041 promotor "NC_026661.1:9073501-9075500"; gene "NC_026661.1:9075501-9077299"; strand "+"
ACCTTCAATCCAAGTTTGCTCCCTCTTTGCAACATCACAACATCGTGGCGCTTTTGTCCAGTGCCTAGGCGTTGGACTAATGCTCCatatattcttcattttttgtttttttaatttatccattttcttcctcttttcaatgttttctctGGTTTAACTTTCTTGGTTTTAGTTAGCTCATTTTGACATTGAATCACGATCTCGTATGTAATCCTAAAAATTGGTAACCAGCTAAACAATgtcaaatctaataaaatcatataaaaaactaTTCTAAATTAAGCCGACTTGAAATAACATCATTTAACTGTGTTTCAAAAGTCAATAGTGAGTAATGGAACTTTTTTGAATAATAGAGATTCAATTAGttaagtttgaaataaatttagaaatataata…
>CsvNAC042 promotor "NC_026657.1:39137617-39139616"; gene "NC_026657.1:39139617-39141939"; strand "+"
TATGATGTGGATTGAACTTACACTTCAAGTACAGAaccttcaaaaagaaaacacaaaatttatcaaattggCCCCCCACCCATGAACTTATGAATGTCACCATCCTCACAATTTCTAATCACTTTTTGGAtccatatttaaaattttcatgttcACACTAACACTAATCACATTCAACCTTGTATTAAATTTACGTTTATACGTCGATATATTCATAGATATATGTAACTGCAACGTTTTGAGTTTATAATACACAATATATGGTTGTAATTATAGAGAAAACCTTTGATTTTCTCTTGAATGTTGGATGTTAGAACTTGGTGTTCTTTTGAGAGAGTCTTAATCTCTACTATTTTCAAAGGATGAATTTTTCTTGTTGGACTGTAGATTTGGCGTCAA…
>CsvNAC043 promotor "NC_026660.1:22204242-22206241"; gene "NC_026660.1:22198986-22204241"; strand "-"
TGTCACTAATCAGTAGCAGCTTAGATGCGTGGCGTACCCGGCAGTACGATTATTATCAGAGAGTTTTGAATGGAATATTATGAGGTTAGATTCCCACGGTGTTTctggtttctttgttttaccATTTGAGACTGCCAGCCTAGTGAACCGTTTTGATTGAGATTATATCTCTAACCAACTAGCAGTTTAAGGCTAGTTTGTTTCTGTTCGGGTGGCTTCAAAGTTTCCCTGGATGTCAAAATAGATTCTTTGCTGTTGGTGCGTAACCTGTTTTTCCTACACGAGCGGAGTGAATCAGTGATTTTATTAGCCGATGGAAAGTACTGCTGGCTGATCAACGGCCAGAACAGTATTGATTTTTCGACTTTCTCATTTGATTTAGTGCATAACATGGCTGCT…
>CsvNAC044 promotor "NC_026659.1:13092593-13094592"; gene "NC_026659.1:13087623-13092592"; strand "-"
GTTAAGCTTCTTctacaaatatacaaatttgaataaatataagaattagaaaagaaaaaggtttgcATTACCTTGAATGATGAAAAgattaaagtaaataaacttGTAGGAGATTAAACTTAGGTTTCACATGGTTCGTTAAGCGTATGACTGACTAAACAGTTGGCTTCTCCTCGATTAGTGTGACCAAATACTAATAATACCAACGTGATCATACTGTTTTACACACTGTTTTGTGTTAGCTTTTGCAGTGAATACACATTTTAATCTTAACTTACGTTCCACACTAAGCTTCTCTTTGTATTTCCCTCTCATTTCTTTTGCCTattcttaagaaaatatatatgcatcatttttgttacataaataaagcagacaaacaatgaaattgtaaagaaa…
>CsvNAC045 promotor "NC_026657.1:5062528-5064527"; gene "NC_026657.1:5060900-5062527"; strand "-"
taaacatataaatatactcAATATTAACAAATTCTCGAGATTGAATAAGCTTTAAGCTTACAATTGAAGTAGggatttatatttgattgagCGGAAATAATTATGTGACAagctactttttcttttactaagaATAAAGACACGTACGTATTCTTCttattgaaaatgttgttaatttaattttgtcatattcatttcaagaaaatgttctttaatctttgaaaaaaaattatcgtaagtgttatttgttctttgttcTATTTGCCTAAGAAAAGGTTGGAACAAAGATTACAactatttcaaactttttaattgaAGTATATATACATCTAAACTAGTTAAACTGAATTAGGTTTGAGCTACGATAACAtatgagtttgtttttctaaatagcTTCTA…
>CsvNAC046 promotor "NC_026661.1:13134399-13136398"; gene "NC_026661.1:13128904-13134398"; strand "-"
ATGAAAAGTGACCGCATGgaccaaaattttacttaaaaatacCTTAATTTAGAGATTAAGTTCCAAGTTTGaatcaaaatacaacaaatctAAAACCTTTATAAGAATTTAATATGATGGCAAGTTTGAAAACGAAAGAACCAAAACCTCTCCTAGAAAAGTTTAACTGATTTCCCTAATTGTTTTTAGACCTTATGCGTGATATGTATAATTGTATAACTATTTTTACATTCAATAattcaaggaaaaaaagtgATGGTATTGTCACAATTAGTATGAAGTAGCGATATGATCAACTAAAAATGAAGGTGACAGATATTGTTACGTTTGGCGATACAGCtgataacttttcttttgatgaatTATTAGGCTTGGTTAAAAACTTACACATAAttcata…
>CsvNAC047 promotor "NC_026661.1:9680323-9682322"; gene "NC_026661.1:9682323-9686294"; strand "+"
GTGGTGGAGGTTCGGGGGCAATGCCCTTAGAAGTTCTTCAACTTTCCTTTTTAGCATATGTATCTATTTACGCTATTTACGTTTTTTACCTTAGTGGTTAGGGAGGTTTTAgaagttgattttgaaaattagtaaaccagtcttttttgtttaaaaaaaagaaaaagtgcaCCACCCGTTTAGATGATTCCAGTCctaaattcatatttagaaGATTTGATTACACCGTGTTCTCGTCAAAAGAGCTAAGTTCAACCGGTTTTTGATTATCAGGATCAAAAGACTTTTGATTTAAATCTCCTACTCCATTTgtagttaaaaaagaattgcaaTTCATTCTCTCTCAGAttgtgtgttttctttttcagatttatttagaattttgttcttgaaatttta…
>CsvNAC048 promotor "NC_026657.1:3590021-3592020"; gene "NC_026657.1:3592021-3594768"; strand "+"
aatttgtcatTACATGCTACTTCAAATATTAACGTAGGACGACAAgagatattaattatttttgaaacagaATATagtactaaaaatatattttggaaaaccCATTTacctctttttctaaattcatgACTAAAAGatgtaattttcttaataaacaaacataaaagataaaagtgatttatttagctattttttttaaaaaaaataaagtgaagaGAAAACATAAAGAGATATGATTATTGAGAGAAATAATGAATGGGTAATTTATCCTTTTCAGGTTCCAACAAAAATTTGTGACTTTTgcttattttacttttcatcattGCTTTTCAATGGCATGTAAGGATTTGTATTTTCCACTTCCTTTTTGGCATCTCAATTTAACTTCATGTGGGGTGA…
>CsvNAC049 promotor "NC_026660.1:17261268-17263267"; gene "NC_026660.1:17263268-17264600"; strand "+"
CCACCGTTAAAAAAGGTTTCATTCATAACCAATCAACATTCAACTCCGCGATTTATGCCAATTCCACGGCGATTTTTTAGTGCAACAAAAACGAAAcctatcaattatatattttccatttttccaaatttcttcGTGGTCCATGGGCGGCTCGAGGTATTAAAGTGAGTGTTTGGGGATTTGTTCTTAAAGTCTcttcatttatattaatttctgtttttatACACAACTATTTGAgcattaaaatgtaaatatcaaaacaaatacaaaaaatgaggATGagtaaataatcataaaaaattaaataagtctgaatttgatcaaatggtccaaatttatttattattaaaattaaattgtttactacctttaaaaagtttgtcCGTCAAACTCCTTCAA…
>CsvNAC050 promotor "NC_026660.1:9822024-9824023"; gene "NC_026660.1:9824024-9825404"; strand "+"
tggttACAAAAAAGTCAGAATTTCATTATTAACTTGAcctttttatattcaaattttggtatcTCACAATTTCAATATGGAAAGAGTTCATTGTCTACTAAGATTCCTTAGCTCAAATTTTGGACCTTTAAACTTATCCTACGTATACTTACTTTTTAGAGATAAATAATACAcagtaatattatttttctcttcactAAGTTGTGTTTATATCAATCCAGTTTCATTAGGTAAAACtgagtttgatttaattagTGTATAAATGTTTATGGTTGAAATAATTCTCCACTCACTATTGTACTAAATtgcatattttattaaaagagtGTGATAGAGAGGgcaaaaggaaaattgttGGACAAATTTATAACTTGTGATcagaaataaacaattaagaaa…
>CsvNAC051 promotor "NC_026656.1:14991037-14993036"; gene "NC_026656.1:14993037-14996651"; strand "+"
attgaaatacataaacaaaactggcattcatttaaaatttgttgtcaattatttataaaataaaaaattgattgtctttgaaaaaatatatataaaatttgataagatAAAGCTTGGTCAAAAGTTAAGTGAGAACTAAAATTGATGAGGACATTAGGTAAGCCACCTTCATTCCTTTGACTTATACATTAAGTAATTCCTTTgactttacattttttatttcttatataaattattattattattattgttttataataagaaatgacaaacctattctttttaaaaaatagtaaatttcataagtttttatgaaaattttcctataaCATAGGGTGAAAGTGCAAAattaatatgtaatttttgtgttgatttggagttttaattttgtgtttggat…
>CsvNAC052 promotor "NC_026657.1:21591955-21593954"; gene "NC_026657.1:21593955-21599925"; strand "+"
tttgttattggtAATGTTTGGGtcttttttacatttcttatcattcttcttttaacaaaataataataatgattcaATCTGCAGACACACACCTTACGGCGTTGGCATATATGCTATTTTTCGATGTTTCTTACTTGGACGCATTTTATTGTGCGGAATATCCCCGATTTTTTGTAGTggaaactatatatattatttatattcataagGGTCAACTTACATGCACTCTTACTAATCTTACGAGACTTACGagataatttcatttatggACCTTACAATAGTTGGTGggaagaaaactaattaagatgattttattttgaggtTGAACTCATAAAAGTTGTTTATTAAATGTGAAtgtaaaaagattaattacattaattcaaatattggatatggtta…
>CsvNAC053 promotor "NC_026657.1:18686230-18688229"; gene "NC_026657.1:18688230-18692257"; strand "+"
tccaaagaaaaaatattggaaTAGAGAGGGTTGTAATTCTTTTCTAcctatatgtacatatatgtatatcttTTTAAGTATATGCGCTATGgctttttatataatttttgtgaGGGTATGATTACAAAAACCATGATTTTTCTATTGACGCTTGTCCAATCATTATTATCTaccaataattattttcctttacatattattatagtttttaaattattgtacaCTTTGTGATGTGCATAGTTTTGtccacatttaaaaaattattgacatTCTCTTATTTTGTGATGTGTTAAATCCTTGAAGGATGGAGTTCATCATGCAATACAATCCTATTATACATGATCATTAGCATAGGCcccatttttgttgtatattttttgGTTGGTCCACAATCTCACA…
>CsvNAC054 promotor "NC_026658.1:1779563-1781562"; gene "NC_026658.1:1778342-1779562"; strand "-"
tcttaatcccTCTTTTGGATGACTGTCTCCCACACAAAGAACAAAGATAACAATAATGACATTGGGTACTTTTGTACTTTCACATATCATCATCTAATCTCCCCCATATTACCactttccccttttctttctttttttttccctaacccaatttttcaaaatataaatctcaaattctattatatttttgtactttAATCTCATGCATGCATCCATGGATATGTGACTTTAGAGCAACTACTTGAATTTTAGAGagtaatatatgtatatgtttattGTTCAATTAATTTGGAGTATACATGTTTAGGTGACGTGatggataaatattttaaaattactatgTGCATGGTGCAATgtattgttaatatttatttacatgaTGGTAAAGAATGACATTAA…
>CsvNAC055 promotor "NC_026656.1:394886-396885"; gene "NC_026656.1:396886-401911"; strand "+"
TAGTGTATCACATGACagactttttctttcttttcgctatgctttttttttcttcttcttctaagtccaaaaaatcttaataaagataaaagagaaagagattgaAAGAATTTATgggattaattaaaaagaagatgttaattagattgaattaaaaaggGGGTGGGGGGTGGTGGGGGTGGTCCATCAAGAGTATACTGCTCAATTGCCTTGCTTATCAAGCAACCTTTCTtcttaatctctctctctctctctctctcttttataaCATTCATTCATAGCTAAAAAAAAGGCATAATGAGCACCACCTTAGCTCAATACCCATGTgactctttctctttctctcttccatttcccacatgaatatatatatttagccTTCCCAAAGTGAAACTGTca…
>CsvNAC056 promotor "NC_026656.1:394885-396884"; gene "NC_026656.1:396885-401911"; strand "+"
TTAGTGTATCACATGACagactttttctttcttttcgctatgctttttttttcttcttcttctaagtccaaaaaatcttaataaagataaaagagaaagagattgaAAGAATTTATgggattaattaaaaagaagatgttaattagattgaattaaaaaggGGGTGGGGGGTGGTGGGGGTGGTCCATCAAGAGTATACTGCTCAATTGCCTTGCTTATCAAGCAACCTTTCTtcttaatctctctctctctctctctctcttttataaCATTCATTCATAGCTAAAAAAAAGGCATAATGAGCACCACCTTAGCTCAATACCCATGTgactctttctctttctctcttccatttcccacatgaatatatatatttagccTTCCCAAAGTGAAACTGTc…
>CsvNAC057 promotor "NC_026656.1:14991037-14993036"; gene "NC_026656.1:14993037-14996651"; strand "+"
attgaaatacataaacaaaactggcattcatttaaaatttgttgtcaattatttataaaataaaaaattgattgtctttgaaaaaatatatataaaatttgataagatAAAGCTTGGTCAAAAGTTAAGTGAGAACTAAAATTGATGAGGACATTAGGTAAGCCACCTTCATTCCTTTGACTTATACATTAAGTAATTCCTTTgactttacattttttatttcttatataaattattattattattattgttttataataagaaatgacaaacctattctttttaaaaaatagtaaatttcataagtttttatgaaaattttcctataaCATAGGGTGAAAGTGCAAAattaatatgtaatttttgtgttgatttggagttttaattttgtgtttggat…
>CsvNAC058 promotor "NC_026656.1:7664743-7666742"; gene "NC_026656.1:7662998-7664742"; strand "-"
ttctccatcccaattggttcccacaaatcAATCTCATCTCAGAGGAGGTCTCATGCAAGTGATGTCCAAATTTGTAGAATTAATTTGTAGATTCATATATGTCATCGAAAGTAAGTTCTATGcaattattaaatcaaaagaatgctagcatttaagttttattaagaaaactaatttcttaattatttttgccaATATACTGGGATTTTGagattacaaaattaatttgagaaatggtCTATGTTGACGTAGAGTgtttattcataaattaattatgtgttggaagtttgatattaattataagataCTTGTGGTTTcttgaataattatatttagtattcaatattttcacttAGGTTAAAAGGGACATTTAAGAGAGTTTGTTGTttcaacaattaa…
>CsvNAC059 promotor "NC_026657.1:3590021-3592020"; gene "NC_026657.1:3592021-3594768"; strand "+"
aatttgtcatTACATGCTACTTCAAATATTAACGTAGGACGACAAgagatattaattatttttgaaacagaATATagtactaaaaatatattttggaaaaccCATTTacctctttttctaaattcatgACTAAAAGatgtaattttcttaataaacaaacataaaagataaaagtgatttatttagctattttttttaaaaaaaataaagtgaagaGAAAACATAAAGAGATATGATTATTGAGAGAAATAATGAATGGGTAATTTATCCTTTTCAGGTTCCAACAAAAATTTGTGACTTTTgcttattttacttttcatcattGCTTTTCAATGGCATGTAAGGATTTGTATTTTCCACTTCCTTTTTGGCATCTCAATTTAACTTCATGTGGGGTGA…
>CsvNAC060 promotor "NC_026657.1:5829315-5831314"; gene "NC_026657.1:5831315-5833510"; strand "+"
gagagagagagagaaagaaaaagaaaaagaaaaatagggaaagaaaaatgaatatatgtaGAGAGGGCGTGGAAGAAAGATCCAAGAGGGGCACCGCTAATGGGCTATGGCCACCCTGTCCTCACCTTGAAATGTCACTTTCTCATCTTAAACCCACACCCCCTCACCTCTATTCACTTtcactcttcttttcttttctttctatttctattttcccCACTTTTCTCCCCCATTCAAACAaactccattttatttttcctcatTCAAATCTAATTCACAAAATggttcatttcaaattactaACTAactaacaaaactaaaatctcTTCTAAAATAAACTCCTCACTATAATCCACTCTAGATTTGAACTACAATATAATAATGGAATAGTGAATCTTT…
>CsvNAC061 promotor "NC_026657.1:15165639-15167638"; gene "NC_026657.1:15161632-15165638"; strand "-"
AGAGAGTTATGAACTCAAGTATCAACTATACATTACATGAttctatataaattatatatcaaattcattGGTATAAGGTATGCCTAAAATCCTCTATAAATTTTGGATCAACGTCAAATTACGCACAAACTCCGTGAGCATGTCGGAGTGTGTGTGACTTAATAGCGTACTAGTGCACAATTTCTTTTGCCTTGCAAATATTTGGAttgttttcaatctttttttttttttggcatcAACCaacacattttcttaaaaattttcaagaaaacaaaattaattagtgtaATAGAGATCAACGAAGACAACTAGGAaactatttttgcaatatataaaaaggttACTTGAAAAGTGATTGAAagcactttctttttaaaataattatggaatTAAGATAAA…
>CsvNAC062 promotor "NC_026657.1:21591961-21593960"; gene "NC_026657.1:21593961-21599925"; strand "+"
attggtAATGTTTGGGtcttttttacatttcttatcattcttcttttaacaaaataataataatgattcaATCTGCAGACACACACCTTACGGCGTTGGCATATATGCTATTTTTCGATGTTTCTTACTTGGACGCATTTTATTGTGCGGAATATCCCCGATTTTTTGTAGTggaaactatatatattatttatattcataagGGTCAACTTACATGCACTCTTACTAATCTTACGAGACTTACGagataatttcatttatggACCTTACAATAGTTGGTGggaagaaaactaattaagatgattttattttgaggtTGAACTCATAAAAGTTGTTTATTAAATGTGAAtgtaaaaagattaattacattaattcaaatattggatatggttaatttgt…
>CsvNAC063 promotor "NC_026657.1:21991076-21993075"; gene "NC_026657.1:21993076-21994524"; strand "+"
taatgtatttaaattCACATTCAATACTTTTAAACCGACTTAACTTTATTTGCTGATTTTTGTTCTCTATTAGTTGATTTTTGTATAGTTCTTTCAAATAGGGAGATCTTACCATTAAACTTTTTGAATGGTGATCGATCTGTGATCTTTATTCACTTTTAACTATGCTTGAATTGACAACTTTATTAGTTGAAttagttacaaaattaaatagttacttttgaaagagaaaattaagaccttaggtaaaaaaaaaaatagttggacTTATAGATTTacttatttgtgtttttagtTACCCTATATGGACGATGATTTTCTAACTAAATCTCGAAAAACTTTATTCGAAAGCTAAATGTTGTACAATTGTATTACATGTGTGGTTGACGAGGAAGAATT…
>CsvNAC064 promotor "NC_026657.1:32634459-32636458"; gene "NC_026657.1:32632551-32634458"; strand "-"
TATACTTAATTATACTTATGGacaaaaattgtttgttgGCGGAGGTTAATCACATGACAAGTACTTTTGAATAAAATGAGATTAGGTtacctttatatatatatatattatttatttaaaaacaaaacatgcaattaatttgaaattagtcTCCAAGATTTTTATGGCCATATGATTGTGTTTTTCAAACGTGAAtagcaatttatttttaaaaaatatagcaaatttgttaaagataaatttagatttgatatatttactAATACTTTGTGTCTGATTAACATGTTTGtcatctcttcttttaaataaatattatatggtaatttataaatattttttttaaaaaaaacaagtatatgcatcataaattttaaattttttttcaagttgttGAAACAA…
>CsvNAC065 promotor "NC_026657.1:35370714-35372713"; gene "NC_026657.1:35369254-35370713"; strand "-"
gttaattaatttaactaataatttgccacgttaaaactttaaatactcttttagataaagaaaaaaaaaaaaaaaagtctgcCTAACTCTTCGTGATGTTGGCCTCCCATATATGGCCACGTGTCGGTAGTCACATTGCCGACCATTGGTTCACATTTTCGTTCATTCCACGCGTGGAAAATACCCTTCCACGACTTTATcatttgcttttaattttctttctttctttctttcttccttctttttcctatttctcCTTTccaatccttttttttcttaaattctaaATGTATCTAAAGAGTCCACGTTgtttaacatatattaaaattttgtttcaaattatattctttcGTTGGTAGAATTTAGAAAGTCTCCTACCTTCTATATAACTATAGAcat…
>CsvNAC066 promotor "NC_026658.1:6008176-6010175"; gene "NC_026658.1:6004874-6008175"; strand "-"
TAATTAAAGGTTCAttcttagaatttttttttccaagttGACGTTCTTTCAAATTCTAAgctaaatgttgaaaataaaataaaatattaaatttatgatatgaattctttttttaaaaaaattcttcacaACACCAATCACATAAACCTTTttcccaaacacatattatcataacaccaTCATAAACCTACCCACATAACCCTTTttccaaacacatcttatcataaatACTACCTTCATAAATCTTTCCCCCAAATACaatttatcataacactagttttatcataaccctaaccctaacccTTCTACAACTCAACCCTTCCCCAAACGTACCCATAGTGATTTGATAATaagtttctaaataaatacacttttttaacaagttaaaaaattaatatc…
>CsvNAC067 promotor "NC_026655.1:7815103-7817102"; gene "NC_026655.1:7817103-7820650"; strand "+"
ATAAGTTggatttgacaaattttaaatcgGGATTAAGTTATGTTTAATTTCCTCAAATAATCAATATAGATTCAACAAGctgaaaattaacaataaataaaaaaaaaagaggaaacaaCCATGTAGAGTAGGAATGTGAATACCAAAACTTTCTTGACTATTTGCTAGCaaatataatcttaaatcattaattaactaaaaaaatttaaacgataagaaatagaaatttaatacaacttctaactcttttaaaacttgtattttttcaaatatctaaattgtaagatttcatttaataaccttaattatttatattactatatatttatatttttgaggatgattaaattcttaaccaaattttgaaaaagagaaaaaaaaattaaaaagtattttgtt…
>CsvNAC068 promotor "NC_026658.1:23140539-23142538"; gene "NC_026658.1:23129916-23140538"; strand "-"
TAAATACGGTTTCATGCTATTTTATTGcctcaccttcttcttctcaaatttcGGCCCTAACACCACCACTTTTATTCTCCCCGCGGAGCTGTTCCCGGCTAGATTTAGGTCCACCTGCCATGGAATCTCTGGCGCCTCTGGAAAAATTGGTGCCATCATTGGAGCCGTGGGGTTCCTTTGGGCCTCGCACGATCGAGAGGACAACGGAATTGGGATGAAGGCTTCGTTGATGTTGCTTGGTGGGGTGAGTTTAGCGGGAGTGGCAGTCACGTATTTCTTCACTAGAGAGACCAATGGAAGGTCGTTGgaagagaatgagaatgaagatgaatatgttgggattttctttcttagatCATGCTTTAACTTACACCGTACTACCGCTCATGCTGCTACTGC…
>CsvNAC069 promotor "NC_026658.1:23132967-23134966"; gene "NC_026658.1:23129916-23132966"; strand "-"
aaggaaggaaggaaggaaggaaggaaggaaggaaggaaggaaggaaggaaggaaggaaggaaggaaggaaggaaggaaggaaggaaggaaggaaggaaggaaggaaggaaggaaggaaggaaggaaggaaggaaggaaggaaggaaggaaggaaggaaggaaggaaggaagatgACGTATCATCGCCAATACCAAATGGTTTCACCTTTCTCTCGTTTTCTGTTTTGAAATTCATTAATGACAGACAATAATAGAGAATCGATCTGCCTTCTGCAACTCAACTCTCTCTACTCATCGGCCccaatacaaatacaaatacaaatacaaatacaatacaatcatatttcccttttaaataatacatatatttatatataaagccCAATCATTTCGAATTTT…
>CsvNAC070 promotor "NC_026655.1:10461022-10463021"; gene "NC_026655.1:10463022-10466995"; strand "+"
ttgTCAGTTTTTTATTCCATTAGAAGTGAATCATGGTTCACagttaattattttcctaACCTGACCTAACTGtcaaaaaattcattttctacaATTATGCACTTAACCTCATCGTTCCATCTGAACCCAGTACATAATGGGTCCCACATTTCTACTATTGCTTGAAAGTTCtcttcaaagtttttattgttagaatttatgtcctaaaactcatagtttgtaatcatattctattcaataaaattgttattgattttataatcttaaagcCAATAAACAAAGGTCCCAAGGCTATTcttgagtaaacttgaacGGTATATAGAGATGGAATCCGGTTTGACATCTTATTTTGGAGACACTATGGATGCAACccactttgtagttagtacagaacaccgt…
>CsvNAC071 promotor "NC_026655.1:10461430-10463429"; gene "NC_026655.1:10463430-10465869"; strand "+"
aaaactgactatctcaattattgatgacctaggtaacttagtcttaatcctgagttaactatgaactcctgttcacacggaattatccttagatctgcaaaGGTGAGTGCAGCTTAATGGCGCTgacccaataagcctcccatttcaggggtaagattGGGTGGATAGCTAGAGATATATGGTGCAAGATGTAATTCACTCCTACCAGTTTcagggttagtagataggttgttcccttaaggACTAAATCCAGGTCTTGAACAAGAGGCCCCGCCCTCTCATTGGCGCGAGAGAGATTCGATTAATAGGTTGGACCtaaaaccaattgttcaatagtggatcagtgggacttaagaagaaagatataatCTCGAGGGTAAAACTTACCTTTTTTCCCTT…
>CsvNAC072 promotor "NC_026659.1:18396314-18398313"; gene "NC_026659.1:18391121-18396313"; strand "-"
aatgttaaaaattatttgatggtAAATTATTTGGCATGACATAATATTAAGTATTGGCCTAAAATCTAGCTCAACTAATagtataatttcaaaataaaaaatttgattccaTCAGtccatatattataaatggaaaaattaaatatagttcttttaaaaaattaaaagttcattttaaaattttcaatgggTATCGAGTAGGGCTATAGACTTTGAAAAGatatcaaatatatctttaaactttaaatttcatgCCTGATGTATAGGttgttaaattttacataaggataactattttattttattgtattttgctatccactttttcatttgtatgcTTTCAAGACTTTAggttattcatttttatgttttcttaagcattaaatgaaaatcaagTGG…
>CsvNAC073 promotor "NC_026659.1:22678570-22680569"; gene "NC_026659.1:22680570-22682074"; strand "+"
GTGCCTTTATCACgtgaacttttcttttcatttcacaaGTTGGACaaccaatctttttttctttttagtttaacaaTATTTGAGAGTAAGGAGTCAACCTTTAAAAGTTCATGTTTGGTTAGAAGGATTGATGTCACACGCACACGCACGTCATATATGATGCATTTTATACTATATGTACTCTTTGTAAAGTATAAGCTTAGGGGTGAATCATAGTTAACATTTTGTCTTAAGCTCATATATATTAACCATTCTAGTGAATGAATGCATAGGATATAGTGCATTTTTCATGTGTGTATTATACAATATACATTAAGTACATGCATTTAATGTTTGTATTTACttaatagattttaattaagaaaataaaaggtacaaaattgaagttatGGATGCATG…
>CsvNAC074 promotor "NC_026659.1:23387370-23389369"; gene "NC_026659.1:23389370-23393420"; strand "+"
TATACTAATATAAACTAAGATAGTGAAAACCCTATTAATTCAAAGATCATTAAACATATTCCTAGAAATGCCTGTAAGTTTCACGGTTATACATCCACAGCACTAGACTGAAATGAGGGACAATACATCATTAAATGTTGATTAGAAACTATCCAAACCTTTAGCCTTCCCATACTCTCTTGCATAGCTGTTTTAGCAATCTCAGCTTGCTGAGATATCGATAGCCCATCCAAACCCTGTGAAATACTAACAGAACCTCCTATACTTGTAGCCGTAGACATGCTAGGAACCGAACTATACCCAATTGTAGTGGGGTAAATTAAGTTCTGTGGCTGAACACTCGGAACAACAGGGACACTAGTGCTCTCCACCCTAGTAGAACCATCGTCCATTCTCTTT…
>CsvNAC075 promotor "NC_026659.1:24516095-24518094"; gene "NC_026659.1:24512345-24516094"; strand "-"
CTCATCCATGTCGAATGAAGAGCCCAGCTTATCCGAAACTGCTATTGCATCGCAGACAGATATAACAACGACGAGTGTGACGacaccaacaacaaaaaattttctttcaacctTAGTGGAATATTCACTATTAGAATCTGCAGAACCGAAGGATGCTCCTGCTCCTCCACCTGCATTAGAAACCTCAGATCTTAGTTCATCTGTGCATCCAAGCATCCTGAAATTCATCCAAGATTTGCAACATGAGATCCACAAGACTTCTATGGAGAGAGAGACACTGAAGTTCGAGCTGTTGAGTGCTCGAGCCATGATTAGTATCCTTCAATCCCGGATTGTCGTGTTGAATAAGGAAATTAATGATTTGAAGTCGAACTATGATTAGTATCGTCTTTCAATCTA…
>CsvNAC076 promotor "NC_026660.1:7116227-7118226"; gene "NC_026660.1:7114352-7116226"; strand "-"
TAGCTAGtgtgggttttcttttcttcttttctccaaCAACGTTTATCCTAGTAGAAGCAACAAGTGATGGGAGATGGAACATGTAGCTAGTTTGCACTATAGGGAcattaatatttaacaaacttaattataatgaaatgaaatggacacgaacataaataattaaaaggaagtcatatatatatatatatatattaaaaaaagagagtaaatataaatttatggtACAAATTTGACATTGGAGTGACAAGacctaaaaagaaagaaagaaaggaaaagaaaagaaaagaaaagaaaagagtgttGAGTTGAgagaattaatttaagaatatataatagtCCAAAAAGCCACCCGTTAAATAATGAAGATTTtgctttaataaaataaaataaaaaaat…
>CsvNAC077 promotor "NC_026660.1:8776590-8778589"; gene "NC_026660.1:8778590-8780172"; strand "+"
ATTCTAGAAAAACCTTTGAATAAGTTATAGAGTGGATATATATCTCCTTCCTCATACatcttgcatttttttttgaactCCTTAATTGATGTTTCTATCattacttttaacattttattgcaaaaggaaaacaaaagaaagtattTGTCGATATCTAGTAGGGATAAGGACATGCATGCATATCGCAAACATCGAGTAAAAATTTGTAGGAGTTAAATACATATAGCTCTACTAGGTATTATATAAAGAAgcaattttagattaaaacgTGACCATATTCACACAAACTAACCATTCCaccaaaattatctttttatatatttctactTTCTTTCGTGACATTTATGTATTTACTTCCTATCTTcctttacatttatatattttttatatgtgaTTATT…
>CsvNAC078 promotor "NC_026660.1:9455507-9457506"; gene "NC_026660.1:9457507-9462143"; strand "+"
ATACCTTACATGTATTTAAATAACTACTTTCATTAATTGCACGtcataataatacaaatactCGTAAATATGTTGATGGAATcctaagaaaattaaaaatatatatatatactcaaagatattattaagaatttaacctaattaaaacaatatatcattggataatttgattattgaaggagtacaatataaaaaaagaaaaaaaaatctccaacCGTCTCATATctaatattaaacttttatataaaaggaaTTGAATAATGTGTATACATAaagtatgtatgtatatgtattcattatattaaattatagtagtattaatattatgatatatataattgaagtgAATTGAAATATGAACAGAATAGGAGAATTGCTTGTGATGGAGTTGGTCGGTTT…
>CsvNAC079 promotor "NC_026660.1:9808406-9810405"; gene "NC_026660.1:9810406-9812975"; strand "+"
ACCTTGTAGCATCGCGATGCCCCACGACGTTATGCATGATACTGTAAGGCAGAATGATCAGAATTTACAAAAGGCGCACAACATCAAAGTGTTGcgataacatttttataaaagttgtttCTGCCACTAAGTTTTAtctattaaaccaccaattcaccaAAAAGctttagcaattagattcaaaataattaaatatacagcaacattttataatttgtcaaattctattaatgcaaatattgatctatcactcatacgagtctatcagcgaATATTTGAAAGGTCCAACAAGGGACCTCCCTAGACCATCTAttttgataccatattaaaccaccaattcacccaaaagcttaagccggtggttgaaggcaaatttaattatatatcaccaacattATC…
>CsvNAC080 promotor "NC_026660.1:15864960-15866959"; gene "NC_026660.1:15866960-15868931"; strand "+"
aatttgaaaaatatcttaaataagatatattttagACAATTTTATAACCATGAACATACACTTGctgaatattaatttgaataagcATCAACATTCGAACAgcaagttgaaaagaaaaggaaacccaaccaaaccaaacctaaaaaaaaaaaaaagtcatactTTTACCTCTTAGCTTTATCATAacctcaaaaaagaaaaagaaaaaacatgtaatagaaaaacaatataccCCACAAATGAGAGAGTGGCCATAAACCTAATAAGCACACACAAATGAATTGTAGTAGTCAAGGTGGCCCAACAAAACAAGAGTAGATTCCTAGGCAAGTCCATGGTCTATAAATGTATGTATAGTGGGGGCTAATTAGAACAAACAATGACTCTACCCTACATATA…
>CsvNAC081 promotor "NC_026660.1:15864960-15866959"; gene "NC_026660.1:15866960-15868932"; strand "+"
aatttgaaaaatatcttaaataagatatattttagACAATTTTATAACCATGAACATACACTTGctgaatattaatttgaataagcATCAACATTCGAACAgcaagttgaaaagaaaaggaaacccaaccaaaccaaacctaaaaaaaaaaaaaagtcatactTTTACCTCTTAGCTTTATCATAacctcaaaaaagaaaaagaaaaaacatgtaatagaaaaacaatataccCCACAAATGAGAGAGTGGCCATAAACCTAATAAGCACACACAAATGAATTGTAGTAGTCAAGGTGGCCCAACAAAACAAGAGTAGATTCCTAGGCAAGTCCATGGTCTATAAATGTATGTATAGTGGGGGCTAATTAGAACAAACAATGACTCTACCCTACATATA…
>CsvNAC082 promotor "NC_026660.1:25682483-25684482"; gene "NC_026660.1:25684483-25687246"; strand "+"
CAACAGtaaataaatctatatatatatatataaagattaaagCATCAAGGAAACTAATTAATAGATAAAGtctttctttatctttcttaAACATGGCTGTAGTCACCCTCCCGACTTTATGGTTAGAAAGAAATAGGAGAATTTTtactgaagaagaaaaatctcaGTCGGCTTTATGGAAAGATATACAAGTACTCACTGGATTATGGACAAGTCTCTCTCATATTCAGAAACTACTCTACTGGTCGCATTACACTAAATCTCAAtgtattttaatgttttttcttagACTTTGAGGTTTCGGGTCTCATAGGCTACTCTCTAGCCTTTTTGTTTTCCTGCTTCCATACTTTCTTTGCAAATTATTAAAGAAGCGGGAATGATGAGGGTGTTAAGGAG…
>CsvNAC083 promotor "NC_026660.1:25681573-25683572"; gene "NC_026660.1:25683573-25687246"; strand "+"
agttaataagTTACATATACAGCTAAAAATAgcgtaaataataaaaataatggtatttatttaaatagttttaaaaatatggtaaataactatttgaaaaaaaatatatacaagaaGAATAGAatacattattaaaaactaaagagtaaattgtatttattttatttgtaattataaagGAATAATTGTCACGGATAAAAAGTAGGATTTAAATTGCCACCActtttataacatatatatatatattatttgataaatagttgaaaaacaagaagattTGTGTGGCAACCAAAATAATGAGGACGGAAAGTAATAATCaatacaaagagaaaaacaagaaggAAAGAATGTTAGTTTCTGAAGGCATACTTTTTAGTAAAGGAGCGCACACTAACGAAC…
>CsvNAC084 promotor "NC_026660.1:9839247-9841246"; gene "NC_026660.1:9841247-9843156"; strand "+"
ttTACCATAATCTtagtttcaattattattattttttattttggctAATTGgcttcctttaattttttgaccAAAACCTCTAGAAGCTAAATATAACTATTAGCATGCCAGCATTTTAAGGTAGAGTTATATGGTAACTTATGACTGTAACTATGAACCCattaaatttgatgttttatttaaatttaaacttaattagtttaattggttaaaatattacaCTATGTCTTaatatcaaaagtttaaatttcaacttaCATATTActgaaaaagttgaagagaaataatattattgattgCGGTGAAATATGTTAAGAGTTAAGATATTGGGAAACGAATGATATTTAGtttagaaaacaatataattatcaaacaaagtTCATATTTAAGTCAGTTTGC…
>CsvNAC085 promotor "NC_026660.1:19957251-19959250"; gene "NC_026660.1:19959251-19965000"; strand "+"
tttttgttttaattgaatttatgaACATACTAAAATGAATCTATCATGAATGGAAATGCAGATAGAGAATGGGAATGTGGAAAAGACGACACGTCGGAAAACAAAAACGACAGTTAAAACACGTTTAAAGGAGGTGAGCAATTGCCTAACAACGTCGAAGGAGCTTCTAAGAGTTCTACACCATATTTTGCTTCATGAAGACCATCTCCCATCCTCAACTTCATCTCTGATTTCCGCTCTTAAATCCGAGCTAGATCGAGCCAAGACCAGAGTCGACCATTTAATTAAGGATCAAACCTTCAATGTTGATGAGATCGAAGTCCTAAAAAGGCGATTAGCTGAGGAAAAAGCAGCGTGGAAATACAGGGAAAGAGCCAGATTTGGTAGCGCCATTAGTTC…
>CsvNAC086 promotor "NC_026661.1:3382310-3384309"; gene "NC_026661.1:3384310-3385818"; strand "+"
TGAGAATTTGGTGTGaatcttaaaattgaaaaaatggatGGGTGTGTCTACAGCTATTTGATTTAAAGAGTATaggaatataaaatataattttgaaaatttattattgtacaaaataaaagaaagaaataattatatagGTAGAGCTCATAGTTTCAACAAGTACCAAGAGACAAGGATTCATATAGCTCTATCTATAGATGGTACAAAATAATGAGTTGCCATAAGTGAAAGAATAATTATGATTGTCTCTCCTTTAACTAAATTTCAACAAGCACATCTCTCCATTATTAGTTAAGACCTAATCGACCAAATAAGtatatttagattaaaaaagaaatcatacaaataataaagttatacaataattaaagaaatactAAACTCAACATCcacaaa…
>CsvNAC087 promotor "NC_026661.1:12682985-12684984"; gene "NC_026661.1:12684985-12691831"; strand "+"
AGGGTTTTGAAACTGACATTGACAACATGCTTATTGCTAAGTGTGAATGTGAGCTGTGTAAAGAGACTAGAGAAGGTGACAGCAATGACATTAGTGTTTGTCATTAcgtttcttatttgtttacaATATTTCATTGGTtggaaattttatatatcCTATGCCTTCTGAGGGAAggaaaatacatatttaatgGTTACTCTACCATTTAACCTATGATTACCCATATtgatctatatttataaaatgccactttaaaaacaaatagtatAGTTTCAATTAATTGAGATAATAGTGCATGCATTATATTTTCGATCAACacattaaaaagttaaatagttCACTTTTCATATGGTTACATATTCATTTAGAtatggaaataaaaacaattaacaaataaat…
>CsvNAC088 promotor "NC_026661.1:1203729-1205728"; gene "NC_026661.1:1205729-1206997"; strand "+"
NNNNNNNNNNNNNNNNNNNNNNNNNNNNNNNNNNNNNNNNNNNNNNNNNNNNNNNNNNNNNNNNNNNNNNNNNNNNNNNNNNNNNNNNNNNNNNNNNNNNNNNNNNNNNNNNNNNNNNNNNNNNNNNNNNNNNNNNNNNNNNNNNNNNNNNNNNNNNNNNNNNNNNNNNNNNNNNNNNNNNNNNNNNNNNNNNNNNNNNNNNNNNNNNNNNNNNNNNNNNNNNNNNNNNNNNNNNNNNNNNNNNNNNNNNNNNNNNNNNNNNNNNNNNNNNNNNNNNNNNNNNNNNNNNNNNNNNNNNNNNNNNNNNNNNNNNNNNNNNNNNNNNNNNNNNNNNNNNNNNNNNNNNNNNNNNNNNNNNNNNNNNNNNNNNNNNNNNNNNNNNNNNNNNNNNNNNNNNNN…
>CsvNAC089 promotor "NC_026655.1:21261171-21263170"; gene "NC_026655.1:21263171-21266492"; strand "+"
TCCATCAAATCATCCATATCATAGAAAGCATCTTTTAGCCTTGAAACCCATTCCTTCACAGCAGAACTCTTGTACTGCTTCTGTTCTGCGTCGTGAAGTACTGCTTGGATGGCGGAAAGAGTGTCTCTGAGTTTGTCAATCTCCTCATGGATACCGGTCCACAGCAATCCAAGGTCTTGGAGTGCTAAAGAACCCAATTTGGTTGCAATATTTGCTGCAAGGCTGAACAGAATTGATTCTGCCatagatgaaaattaaacaaagtgtGAGATCTTCTTGTGCTAAGAGATTTGAATGAACAAGACTCAAATACTCATAGACAGAGGTTATGAAAAGTGATAAGATTTCGTGTGGTATCATCGTTGCAAGCTGTCACTATAATGCCATAAATTTCCAACC…
>CsvNAC090 promotor "NC_026655.1:21818211-21820210"; gene "NC_026655.1:21813182-21818210"; strand "-"
CAAAAGTGAGAAACAATCGtcaagaaataattatttgaaattaaaattaacgaCTTGGAAAGATGTTAAAGCTACCACTCTTCATCTCTTGCTCGTAacttatctattttttatttttcgtaATTCGTTTGTCATGTATGTTCCTCACTTACAGTTGTTATTAAAATCAACTCCTAATCTTTTGATCAATAACATATCTTAGTTGATTcgtaataattaatttgcttcaataatttatatctaataaattggagtttaattcaaattttcacagCACATcatagtaacaaaaaaaaaaaaagaaaaaaaaagacagaaaaagaaaaagaaaaactaaccGTTTATGTTCAAGAATATATCTCATAATCATtagaattgaatttgaataaaaaatacttt…
>CsvNAC091 promotor "NC_026655.1:1519490-1521489"; gene "NC_026655.1:1521490-1523314"; strand "+"
tgaaaaatcaaaccaatttCTTTGACCATTTACTTTTAActatttactaattaaaacGATACAAAAACAAGAACTCGTGTgctttgaaaatgatatttgacttgatgtatttatgattttatccCCACATTGCTAACATTCATCATTTGTCACTAAATTGGGCACCTATTTGTTTGACAATtgcaacaaaataattaataattaacaaaaaaaaattctcacaaCCACACATCTAATAAACCAACATAATTATCCATAATTATTGAtgtttattaacaaaatagaGCGGAGAATTTTGAACGCACGTACATGTGATCTTTCTAATCAATATCTCAACCTTtctaatcaataattttactttttaatttattccaaACGATTCGATATGTTTTATAATCG…
