# Supplementary material for: Comprehensive analysis of NAC transcription factors and their expression during fruit spine development in cucumber (Cucumis sativus L.)
Source: Hortic Res. 2018 Jun 1;5:31. doi: 10.1038/s41438-018-0036-z (PMC5981648; doi:10.1038/s41438-018-0036-z)
Supplement: Supplementary file 12 — Supplementary Table S7 [file 41438_2018_36_MOESM12_ESM.xlsx]

## Sheet: file
SupplementaryTable S7. Fold expression values of Cucumber NAC genes in response hormone treatments.
	CK	SD (±)	GA3-6h	SD (±)	GA3-12h	SD (±)	GA3-24h	SD (±)	GA3-36h	SD (±)
CsvNAC001	-2.31	0.21	1.92	0.18	6.07	1.48	7.29	1.32	8.74	1.44
CsvNAC002	2.3	0.14	8.8	2.1	6.57	1.79	4.4	0.56	4.68	1.39
CsvNAC004	1.41	0.56	9.48	1.34	7.13	1.44	5.42	0.86	3.24	0.76
CsvNAC010	1.28	0.23	10.64	1.48	6.26	1.07	10.67	1.45	3.37	0.21
CsvNAC011	1.01	0.14	10.67	1.57	6.44	1.28	11.01	1.82	3.09	0.74
CsvNAC013	1.63	0.17	11.01	1.87	7.77	0.99	7.86	1.07	3.32	0.49
CsvNAC015	1.35	0.23	7.86	0.96	6.28	1.23	7.75	1.21	6.76	1.32
CsvNAC20	2.73	0.09	7.95	0.87	5.89	0.97	7.29	1.32	3.68	0.54
CsvNAC22	1.22	0.31	7.29	1.11	8.74	1.34	6.03	1.49	3.75	0.67
CsvNAC25	-2.26	0.23	6.03	0.27	5.42	0.89	7.11	0.98	4.48	1.01
CsvNAC29	2.93	0.15	8.53	1.77	6.48	0.76	4.34	0.88	3.06	0.84
CsvNAC30	2.4	0.32	8.9	1.32	6.34	1.47	4.34	0.64	3.52	0.37
CsvNAC39	-2.26	0.18	9.17	1.44	9.81	1.66	4.55	0.47	3.56	0.66
CsvNAC41	2.1	0.22	7.36	1.53	7.77	1.28	7.77	0.55	3.12	0.53
CsvNAC43	1.83	0.14	5.08	0.87	6.34	1.01	7.77	1.22	3.45	0.43
CsvNAC44	3.06	0.67	9.33	0.49	7.09	1.21	8.44	1.49	3.8	0.29
CsvNAC50	2.65	0.44	8.71	0.67	6.21	1.44	9.45	1.27	3.19	1.05
CsvNAC51	1.47	0.32	5.97	1.29	10.26	1.28	8.34	1.98	3.36	0.21
CsvNAC53	4.46	0.26	7.62	1.33	10.41	1.92	7.62	1.34	6.4	0.45
CsvNAC55	1.08	0.09	5.84	2.4	6.19	0.91	9.44	1.37	6.02	0.92
CsvNAC57	3.01	0.25	6.22	1.34	7.15	1.37	8.45	1.76	4.08	0.22
CsvNAC63	-1.02	0.34	6.62	0.99	8.58	1.34	9.45	2.4	4.68	0.47
CsvNAC66	2.33	0.11	11.71	1.95	6.04	1.07	7.23	0.66	4.47	0.19
CsvNAC67	1.64	0.22	2.87	0.33	6.24	1.03	6.88	0.97	3.49	0.33
CsvNAC68	1.4	0.35	7.51	1.46	6.12	0.09	9.44	1.43	3.48	0.46
CsvNAC70	1.09	0.08	8.42076	1.57	8.09	1.32	8.03	1.33	4.1	1.08
CsvNAC71	2.03	0.15	7.8	1.92	6.18	0.86	9.44	1.27	6.45	1.93
CsvNAC72	2.57	0.29	1.21	0.42	6.75	0.99	7.23	1.86	4.05	0.27
CsvNAC75	1.17	0.17	6.94	0.28	7.32	0.74	8.17	0.91	6.16	0.56
CsvNAC79	2.04	0.26	7.13	0.49	8.17	0.47	8.14	0.32	5.27	0.44
CsvNAC80	1.27	0.14	9.6	0.94	8.57	1.33	3.85	0.17	3.67	0.37
CsvNAC81	1.03	0.09	7.23	1.22	6.04	0.67	7.4	0.77	3.36	0.29
CsvNAC82	2	0.08	8.17	2	6.21	0.54	7.44	1.33	4.77	0.44
CsvNAC83	-3.09	0.11	8.14	1.22	6.12	1.34	6.75	0.89	3.67	0.58
CsvNAC84	3.96	0.57	3.85	0.64	8.19	1.44	7.32	1.21	3.36	0.29
CsvNAC85	1.36	0.24	7.4	1.22	6.18	1.42	8.17	1.54	6.4	0.77
CsvNAC86	2.02	0.26	7.44	1.26	6.55	1.31	8.58	1.45	6.02	1.05
CsvNAC88	3.72	0.19	-4.06	0.48	-6.37	0.97	-6.04	1.91	4.08	0.67
	CK	SD (±)	IAA-6h	SD (±)	IAA-12h	SD (±)	IAA-24h	SD (±)	IAA-36h	SD (±)
CsvNAC003	1.41	0.27	5.29	1.11	2.14	0.46	5.56	1.21	3.19029	0.22
CsvNAC005	1.42	0.36	1.76	0.34	2.79	0.43	2.98	0.33	4.13616	0.37
CsvNAC020	1.91	0.22	9.64	1.78	5.64	1.22	2.84	0.34	2.98458	0.43
CsvNAC021	1.86	0.12	6.97	1.23	2.06	0.31	4.83	0.27	3.57309	0.21
CsvNAC023	1.4	0.27	3.31	0.39	2.22	0.67	2.68	0.34	2.83	0.49
CsvNAC028	1.66	0.43	1.88	0.45	2.09	0.11	4.26	0.22	5.72	0.71
CsvNAC029	1.15	0.17	2.77	0.54	2.14	0.34	4.43	0.45	3.44	0.12
CsvNAC031	2.07	0.29	2.49	0.23	2.13	0.54	5.522	0.26	4.99	1.34
CsvNAC039	1.33	0.22	2.9	0.42	2.81	0.66	2.86	0.13	4.83	0.43
CsvNAC040	6.79	0.19	1.73	0.11	2.08	0.21	2.76	0.17	4.09	0.18
CsvNAC043	2.66	0.34	3.99	0.67	2.36	0.11	5.02	1.02	3.5	0.82
CsvNAC051	5.16	0.87	9.94	1.96	2.49	0.19	3.14	0.12	4.24	0.11
CsvNAC057	1.54	0.66	1.9	0.09	2.14	0.32	4.09	0.23	3.13	0.38
CsvNAC061	1.77	0.18	2.14	0.46	2.39	0.22	2.95	0.16	4.13	0.15
CsvNAC064	1.31	0.21	5.24	0.32	2.56	0.13	3.44	0.19	3.02	0.19
CsvNAC065	1.69	0.32	2.21	0.47	3.18	0.12	9.06	1.74	3.62	0.12
CsvNAC069	1.27	0.22	2.75	0.47	3.24	0.44	4.64	0.22	3.87	0.13
CsvNAC070	1.29	0.21	2.17	0.08	4.39	0.23	3.02	0.34	3.04	0.14
CsvNAC071	1.14	0.27	2.14	0.11	2.61	0.19	2.63	0.47	4.12	0.76
CsvNAC072	2.19	0.23	2.01	0.37	2.04	0.09	2.68	0.14	4.29	1.27
CsvNAC073	2.12	0.42	2.33	0.41	9.07	1.44	2.64	0.17	4.25	0.88
CsvNAC074	1.49	0.16	1.92	0.13	3.49	0.21	3.34	0.18	2.68	0.32
CsvNAC082	1.14	0.11	2.59	0.14	2.31	0.29	5.54	0.19	6.03	0.97
CsvNAC087	1.61	0.13	2.11	0.27	2.8	0.27	3.84	0.76	2.62	0.41
	CK	SD (±)	JA-6h	SD (±)	JA-12h	SD (±)	JA-24h	SD (±)	JA-36h	SD (±)
CsvNAC002	1.76	0.32	2.93	0.12	5.57	1.43	2.2	0.14	2.42	0.08
CsvNAC003	1.05	0.13	1.37	0.26	1.66	0.27	7.06	1.47	2.54	0.13
CsvNAC004	2.44	0.45	1.44	0.24	1.07	0.09	4.7	0.76	2.57	0.37
CsvNAC006	2.43	0.62	2.72	0.17	1.37	0.13	4.05	0.55	2.54	0.24
CsvNAC008	1	0.09	3.04	0.23	1.92	0.15	2.39	0.41	3.43	0.18
CsvNAC012	1.07	0.14	1.04	0.17	1.31	0.21	2.13	0.23	2.81	0.21
CsvNAC014	2.79	0.47	2.01	0.19	8.28	1.66	2.31	0.16	3.13	0.16
CsvNAC018	2.2	0.33	1.02	0.13	1.56	0.17	2.68	0.19	4.77	0.44
CsvNAC019	2.2	0.29	1.36	0.28	1.3	0.16	4.39	0.54	5.45	1.31
CsvNAC020	2.26	0.26	1.74	0.44	2.03	0.21	2.82	0.32	2.74	0.53
CsvNAC021	2.41	0.15	1	0.06	3.72	0.24	3.06	0.35	2.74	0.17
CsvNAC022	3.72	0.33	1.24	0.14	3.78	0.26	2.16	0.33	4.2	0.55
CsvNAC023	1.56	0.31	1	0.04	1.08	0.06	7.98	1.35	2.63	0.39
CsvNAC027	1.33	0.11	7.99	1.33	2.31	0.19	2.57	0.47	3.61	0.27
CsvNAC032	4.22	0.67	1.11	0.11	1.08	0.07	3.16	0.23	5.29	0.37
CsvNAC033	4.48	0.45	1.88	0.23	2.63	0.14	2.46	0.36	2.82	0.14
CsvNAC035	7.55	0.76	1.06	0.12	1.35	0.11	4.38	1.32	4.24	0.87
CsvNAC037	1.82	0.41	1.18	0.32	1.98	0.03	2.66	0.41	2.69	0.43
CsvNAC039	2.14	0.39	4	0.45	1.08	0.13	2.05	0.37	3.98	0.22
CsvNAC040	1.63	0.07	1.31	0.2	2.58	0.08	2.58	0.26	6.57	1.34
CsvNAC043	1.18	0.15	2.1	0.11	1.85	0.12	5.11	0.44	5.51	1.59
CsvNAC047	1	0.06	6.55	1.27	2.49	0.22	2.61	0.58	2.68	0.41
CsvNAC048	1.98	0.24	1.02	0.06	3.59	0.26	2.17	0.23	2.49	0.23
CsvNAC050	1.03	0.15	1.28	0.14	2.57	0.18	3.42	0.37	8.51	1.68
CsvNAC051	4.09	0.33	6.36	1.36	1.49	0.15	2.26	0.11	3.85	1.23
CsvNAC053	1.24	0.27	1.2	0.14	1.22	0.13	2.26	0.17	2.58	0.22
CsvNAC054	2.25	0.41	3.26	0.44	1.97	0.2	3.82	0.3	2.61	0.34
CsvNAC057	1.79	0.44	2.66	0.24	1.81	0.14	2.39	0.34	2.68	0.26
CsvNAC058	1.11	0.3	3.03	0.32	1.31	0.15	2.34	0.22	2.89	0.19
CsvNAC059	1.31	0.16	1.49	0.17	1.3	0.12	2.01	0.07	3.28	0.21
CsvNAC063	2.1	0.16	1.56	0.17	4.61	1.22	2.49	0.14	2.63	0.33
CsvNAC064	1.17	0.09	1.71	0.71	1.04	0.03	2.56	0.17	2.42574	0.23
CsvNAC065	1.36	0.21	2.87	0.39	1.38	0.11	7.2	1.76	4.69516	0.86
CsvNAC066	1.68	0.27	2.57	0.26	2.38	0.31	3.25	0.73	3.18276	0.33
CsvNAC067	2.2	0.19	1.06	0.22	2.23	0.23	2.48	0.31	2.41368	0.15
CsvNAC068	1	0.2	1.07	0.07	1.4	0.17	2.12	0.12	2.55111	0.42
CsvNAC071	2.74	0.47	4.07	0.65	1.41	0.14	2.42	0.22	2.56	0.28
CsvNAC072	1.07	0.03	8.16	1.47	3.36	0.75	2.62	0.21	2.68	0.27
CsvNAC073	3.43	0.56	1.8	0.32	2.39	0.22	2.58	0.19	3.09	0.36
CsvNAC074	4.7	0.98	4.34	0.36	1.08	0.16	2.06	0.32	2.68	0.21
CsvNAC075	2.58	0.42	2.15	0.33	1.42	0.12	2.03	0.15	5.65	0.12
CsvNAC076	1.22	0.17	1.65	0.47	1.66	0.17	2.27	0.18	2.4	0.19
CsvNAC077	1.27	0.21	1.03	0.21	2.53	0.24	3.8	0.22	2.66	0.32
CsvNAC079	1.06	0.07	2.11	0.17	1.02	0.15	4.3	0.27	2.76	0.17
CsvNAC080	1.33	0.12	2.09	0.11	4.15	0.88	2.1	0.19	2.38	0.19
CsvNAC081	1.13	0.2	2.93	0.43	2.19	0.13	2.8	0.23	4.79	0.22
CsvNAC082	1.4	0.11	5.11	0.67	1.71	0.08	3.32	0.27	2.38	0.37
CsvNAC083	1.19	0.13	2.34	0.22	2.89	0.14	2.09	0.25	2.67	0.28
CsvNAC085	1.94	0.32	2.11	0.42	1.06	0.13	1.99	0.21	2.92	0.23
CsvNAC086	1.33	0.15	1.52	0.31	3.6	0.33	5.85	0.18	2.8	0.16
CsvNAC088	1.13	0.16	2.34	0.15	4.15	0.79	2.96	0.22	2.52	0.17
	CK	SD (±)	Eth-6h	SD (±)	Eth-12h	SD (±)	Eth-24h	SD (±)	Eth-36h	SD (±)
CsvNAC007	1.37	0.29	1.91	0.1	7.08	1.28	6.61	1.46	6.89	1.22
CsvNAC010	1.44	0.22	1.59	0.25	6.8	0.55	5.1	0.92	5.74	1.05
CsvNAC011	2.72	0.17	2.24	0.13	5.02	0.76	5.08	1.33	5.4	1.26
CsvNAC013	3.04	0.44	1.52	0.11	7.17	0.42	7	1.45	6.6	1.44
CsvNAC014	1.04	0.09	1.52	0.14	5.8	0.73	5.64	0.83	4.34	0.97
CsvNAC016	2.01	0.21	1.97	0.23	5.83	0.36	4.83	0.37	4.31	0.58
CsvNAC017	1.02	0.07	2.39	0.38	7.19	1.22	7.25	1.22	5.14	0.47
CsvNAC018	1.36	0.09	3.66	0.42	8.45	1.32	7.98	1.13	7.36	1.34
CsvNAC019	1.74	0.14	1.68	0.57	5.49	1.76	5.25	1.28	9.23	1.22
CsvNAC022	1	0.16	1.62	0.44	7.81	1.44	9.15	1.34	9.59	1.36
CsvNAC028	1.24	0.32	2.09	0.39	7.71	1.31	8.07	1.49	5.37	0.87
CsvNAC029	1	0.11	3.05	0.26	8.8	1.98	7.69	1.25	5.02	0.86
CsvNAC030	7.99	1.46	1.96	0.54	8.18	1.37	9.93	2.27	6	0.45
CsvNAC031	1.11	0.15	1.65	0.21	8.13	1.46	6.69	1.33	6.67	1.11
CsvNAC037	1.88	0.33	1.7	0.09	9.49	0.93	8.49	1.15	8.02	1.37
CsvNAC039	1.06	0.09	2.87	0.76	8.64	1.57	7.21	1.41	5.54	0.46
CsvNAC041	1.49	0.12	1.95	0.22	7.83	0.77	9.14	1.66	5.2	0.77
CsvNAC042	1.22	0.14	1.96	0.13	7.3	1.38	6.24	1.43	5.51	0.83
CsvNAC044	1.97	0.18	1.52	0.32	8.36	2.01	7.46	1.77	6.58	1.12
CsvNAC046	1.81	0.27	1.55	0.41	7.54	1.45	7.73	1.29	7.99	1.31
CsvNAC049	1.31	0.16	3.8	0.4	8.81	1.39	7.18	1.42	5.11	1
CsvNAC051	1.3	0.05	4.34	0.69	7.89	1.66	6.53	0.97	8.2	1.78
CsvNAC054	2.61	0.14	4.91	0.34	8.47	1.72	6.15	1.15	5.25	0.76
CsvNAC060	3.04	0.56	5.05	0.99	7.83	1.43	7.87	1.18	5.91	0.87
CsvNAC063	2.19	0.71	4.36	0.47	8.3	2.75	7.58	1.24	6.47	0.44
CsvNAC070	1.81	0.13	3.94	0.53	7.15	1.34	6.22	0.66	7.43	0.58
CsvNAC071	1.31	0.07	3.1	0.14	7.44	1.23	6.41	0.93	7.01	0.49
CsvNAC072	1.3	0.16	3.69	0.32	7.88	1.64	8.25	1.47	5.48	0.37
CsvNAC073	1.81	0.14	4.68	0.77	7.35	1.55	7.13	1.77	5.01	0.46
CsvNAC076	1.31	0.29	3.24	0.34	6.85	1.31	5.42	1.49	6.41	1.33
CsvNAC086	1.3	0.32	4.68	0.65	9.98	1.98	6.59	1.36	8.1	1.71
CsvNAC087	1.31	0.27	3.24	0.31	8.13	1.57	5.45	1.42	6.73	0.74
CsvNAC088	2.34	0.31	4.68	1.01	9.98	1.55	6.24	0.94	6.21	0.48
