# Supplementary material for: Comprehensive analysis of NAC transcription factors and their expression during fruit spine development in cucumber (Cucumis sativus L.)
Source: Hortic Res. 2018 Jun 1;5:31. doi: 10.1038/s41438-018-0036-z (PMC5981648; doi:10.1038/s41438-018-0036-z)
Supplement: Supplementary file 13 — Supplementary Table S8 [file 41438_2018_36_MOESM13_ESM.xlsx]

## Sheet: Sheet1
Supplemental Table S8. miRNA targets of CsvNAC genes
mRNA	miRNA	cleave_site	biological-process	cellular-component	molecular-function	miRNASeq	PREDICTED
Csa3M101810.1
Csa6M518170.1
Csa5M606310.1
Csa1M575100.1	Csa-miR7726a-5p	1377		cell;cell part;organelle		UGAUGAUGGUACGGACGUCGCGGU	uncharacterized LOC101216381 [Cucumis sativus]
Csa3M824990.1	Csa-miR164a	891				UGGAGAAGCAGGGCACGUGAA	NAC domain-containing protein 100-like [Cucumis sativus]
Csa1M032410.1
Csa1M038340.1	Csa-miR164h-5p	851	developmental process;multicellular organismal process	cell;cell part;organelle	nucleic acid binding transcription factor activity	UGGAGAAGCAGGGCACGUGUG	NAC domain-containing protein 100-like [Cucumis sativus]
Csa1M000770.1
Csa1M023580.1
Csa2M376790.1
Csa2M408970.1
Csa1M165230.1
Csa1M168870.1
Csa7M207020.1
Csa7M237830.1
Csa6M425720.1
Csa6M092010.1
Csa6M052680.1
Csa4M639950.1
Csa5M637160.1	Csa-miR164a	664	biological regulation;cellular process;developmental process;metabolic process;multicellular organismal process;regulation of biological process;response to stimulus;signaling	cell;cell part;organelle	binding;nucleic acid binding transcription factor activity	UGGAGAAGCAGGGCACAUGCC	NAC domain-containing protein 100-like [Cucumis sativus]
Csa5M646750.1
Csa5M622480.1
Csa4M361820.1
Csa6M452770.1
Csa6M453770.1
Csa5M148470.1
Csa6M355380.1
Csa4M608170.1
Csa7M020910.1
Csa4M629480.1
Csa1M073060.1
Csa2M338830.1
Csa2M334550.1
Csa4M193250.1
Csa5M160180.1
Csa3M852470.1
Csa3M852460.1
Csa3M034810.1
Csa3M560210.1
Csa3M175710.1
Csa7M252700.1
Csa3M903490.1
Csa6M483360.1
Csa5M324000.1
Csa3M100800.1
Csa7M353101.1
Csa7M273640.1
Csa3M062590.1
Csa6M382950.1
Csa6M139170.1
Csa2M327500.1
Csa3M523580.1
Csa3M379740.1
Csa4M011770.1
Csa2M000690.1
Csa2M000690.1
Csa2M327500.1
Csa2M108620.1
Csa3M062590.1
Csa3M113370.1
Csa3M234520.1	Csa-miR164b	712			nucleic acid binding transcription factor activity	UGGAGAGGCAGGGCACAUGCU	hypothetical protein PRUPE_ppa026810mg [Prunus persica]
Csa3M523580.1	Csa-miR164b	658	biological regulation;cellular process;developmental process;multicellular organismal process;regulation of biological process;reproduction;reproductive process;response to stimulus;signaling	cell;cell part;organelle	nucleic acid binding transcription factor activity	UGGAGAGGCAGGGCACAUGCU	NAC domain-containing protein 21/22-like [Cucumis sativus]
Csa3M560210.1
Csa3M824990.1	Csa-miR164a	891				UGGAGAAGCAGGGCACGUGAA	NAC domain-containing protein 100-like [Cucumis sativus]
Csa3M852470.1
Csa4M091920.1
Csa1M076100.1
Csa4M664410.1
Csa4M664420.1
Csa1M168860.1
Csa1M168870.1
Csa5M523000.1
Csa5M605050.1
Csa5M608350.1
Csa5M622470.1	Csa-miR169,Csa-miR169n	1373	process;positive regulation of biological process;regulation of biological process;response to stimulus;signaling	cell;cell part;membrane;organelle	binding;nucleic acid binding transcription factor activity	GAGCCAAGAAUGACUUGCCGA	PREDICTED: NAC domain-containing protein 78-like [Cucumis sativus]
Csa6M107870.1
Csa6M127320.1
Csa6M135450.1
Csa6M139160.1
Csa6M355380.1
Csa6M355380.1
Csa6M505260.1
Csa6M505270.1	Csa-miR156f-5p	809	process;developmental process;metabolic process;regulation of biological process;response to stimulus	cell;cell part;organelle	binding;nucleic acid binding transcription factor activity	CUGACAGAAGAGAGUGAGCA	NAC domain-containing protein 7-like [Cucumis sativus] >gi|449491373|ref|XP_004158876.1
Csa6M139190.1
Csa6M425760.1
Csa7M058030.1
Csa7M353010.1
Csa7M022420.1
Csa1M572390.1
Csa1M575100.1	Csa-miR7726a-5p	1377	histone arginine demethylase JMJD6 [EC:1.14.11.-]	cell;cell part;organelle		UGAUGAUGGUACGGACGUCGCGGU	uncharacterized LOC101216381 [Cucumis sativus]
Csa1M009870.1	Csa-miR164c,Csa-miR164e-5p	765	developmental process;multicellular organismal process	cell;cell part;organelle	nucleic acid binding transcription factor activity	UGGAGAAGCAGGACACGUGAG	LOW QUALITY PROTEIN: NAC domain-containing protein 100-like [Cucumis sativus]
